# Supplementary material for: catena-Poly[[[aqua­tripyridine­cobalt(II)]-μ-5-amino-2,4,6-triiodoisophthalato-κ2 O 1:O 3] pyridine solvate]
Source: Acta Crystallogr Sect E Struct Rep Online. 2008 Oct 15;64(Pt 11):m1392–3. doi: 10.1107/S1600536808032017 (PMC2959533; doi:10.1107/S1600536808032017)
Supplement: Supplementary file 1 [file e-64-m1392-sup1.cif]

##############################################################################
###                                                                        ###
###        Electronic paper (Acta Crystallographica Section E)             ###
###                                                                        ###
##############################################################################
#                                                                            #
# This CIF contains the data in a paper accepted for publication in Acta     #
# Crystallographica Section E. It conforms to the requirements of Notes      #
# for Authors for Section E, and has been peer reviewed under the auspices   #
# of the IUCr Commission on Journals.                                        #
#                                                                            #
# Full details of the Crystallographic Information File format               #
# are given in the paper "The Crystallographic Information File (CIF):       #
# a New Standard Archive File for Crystallography" by S. R. Hall, F. H.      #
# Allen and I. D. Brown [Acta Cryst. (1991), A47, 655-685].                  #
#                                                                            #
# The current version of the core CIF dictionary is obtainable from          #
# ftp://ftp.iucr.org/pub/cif_core.dic. The current version number is 2.4.    #
#                                                                            #
# Software is freely available for graphical display of the structure(s) in  #
# this CIF.  For information consult the CIF home page http://www.iucr.org/  #
# cif/home.html                                                              #
#                                                                            #
# This file may be used for bona fide research purposes within the           #
# scientific community so long as proper attribution is given to the journal # 
# article from which it was obtained.                                        #
#                                                                            #
##############################################################################
                                             
data_I
_audit_creation_method     SHELXL97
_chemical_name_systematic
;
<i>catena</i>-Poly[[[aquatripyridinecobalt(II)]-\m-5-amino-2,4,6-
triiodoisophthalato-\k^2^O^1^:O^3^] pyridine solvate]
;
_chemical_name_common     ?
_chemical_formula_moiety     'C23 H19 Co I3 N4 O5 , C5 H5 N'
_chemical_formula_sum     'C28 H24 Co I3 N5 O5'
_chemical_formula_iupac     '[Co (C8 H 2 I3 N O4) (C5 H5 N)3 (H2 O)] , C5 H5 N'
_chemical_formula_weight     950.15
_chemical_melting_point     ?
_symmetry_cell_setting     orthorhombic
_symmetry_space_group_name_H-M     'P 21 21 21'
_symmetry_space_group_name_Hall     'P 2ac 2ab'
loop_
    _symmetry_equiv_pos_as_xyz
    'x, y, z'
    '-x+1/2, -y, z+1/2'
    '-x, y+1/2, -z+1/2'
    'x+1/2, -y+1/2, -z'
_cell_length_a     9.7759(2)
_cell_length_b     16.9083(4)
_cell_length_c     19.3380(4)
_cell_angle_alpha     90.00
_cell_angle_beta     90.00
_cell_angle_gamma     90.00
_cell_volume     3196.45(12)
_cell_formula_units_Z     4
_cell_measurement_reflns_used     7120
_cell_measurement_theta_min     4.67
_cell_measurement_theta_max     42.99
_cell_measurement_temperature     296(2)
_exptl_crystal_description     sheet
_exptl_crystal_colour     'light purple'
_exptl_crystal_size_max     0.30
_exptl_crystal_size_mid     0.25
_exptl_crystal_size_min     0.08
_exptl_crystal_density_diffrn     1.974
_exptl_crystal_density_meas     ?
_exptl_crystal_density_method     'not measured'
_exptl_crystal_F_000     1812
_exptl_absorpt_coefficient_mu     3.479
_exptl_absorpt_correction_type     multi-scan
_exptl_absorpt_process_details     '(SADABS; Bruker, 2000)'
_exptl_absorpt_correction_T_min     0.38
_exptl_absorpt_correction_T_max     0.75
_exptl_special_details
;
;
_diffrn_ambient_temperature     296(2)
_diffrn_radiation_type     MoK\a
_diffrn_radiation_wavelength     0.71073
_diffrn_radiation_source     'fine-focus sealed tube'
_diffrn_radiation_monochromator     graphite
_diffrn_measurement_device_type     'Bruker APEXII CCD'
_diffrn_measurement_method     '\f and \w'
_diffrn_detector_area_resol_mean     ?
_diffrn_reflns_number     16692
_diffrn_reflns_av_R_equivalents     0.0274
_diffrn_reflns_av_sigmaI/netI     0.0593
_diffrn_reflns_theta_min     1.60
_diffrn_reflns_theta_max     26.00
_diffrn_reflns_theta_full     26.00
_diffrn_measured_fraction_theta_max     0.999
_diffrn_measured_fraction_theta_full     0.999
_diffrn_reflns_limit_h_min     -12
_diffrn_reflns_limit_h_max     9
_diffrn_reflns_limit_k_min     -13
_diffrn_reflns_limit_k_max     20
_diffrn_reflns_limit_l_min     -15
_diffrn_reflns_limit_l_max     23
_diffrn_standards_number     ?
_diffrn_standards_interval_count     ?
_diffrn_standards_interval_time     ?
_diffrn_standards_decay_%     ?
_refine_special_details
;
Refinement of <i>F</i>^2^ against ALL reflections. The weighted <i>R</i>-factor
<i>wR</i> and goodness of fit <i>S</i> are based on <i>F</i>^2^, conventional
<i>R</i>-factors <i>R</i> are based on <i>F</i>, with <i>F</i> set to zero for
negative <i>F</i>^2^. The threshold expression of <i>F</i>^2^ >
\s(<i>F</i>^2^) is used only for calculating <i>R</i>-factors(gt) <i>etc</i>.
and is not relevant to the choice of reflections for refinement.
<i>R</i>-factors based on <i>F</i>^2^ are statistically about twice as large
as those based on <i>F</i>, and <i>R</i>- factors based on ALL data will be
even larger.
;
_reflns_number_total     6038
_reflns_number_gt     4577
_reflns_threshold_expression     I>2\s(I)
_refine_ls_structure_factor_coef     Fsqd
_refine_ls_matrix_type     full
_refine_ls_R_factor_all     0.0641
_refine_ls_R_factor_gt     0.0409
_refine_ls_wR_factor_gt     0.0581
_refine_ls_wR_factor_ref     0.0645
_refine_ls_goodness_of_fit_ref     1.036
_refine_ls_restrained_S_all     1.036
_refine_ls_number_reflns     6038
_refine_ls_number_parameters     379
_refine_ls_number_restraints     3
_refine_ls_hydrogen_treatment     constr
_refine_ls_weighting_scheme     calc
_refine_ls_weighting_details
                    'w = 1/[\s^2^(Fo^2^)+(0.0243P)^2^] where P=(Fo^2^+2Fc^2^)/3'
_atom_sites_solution_hydrogens     geom
_atom_sites_solution_primary     direct
_atom_sites_solution_secondary     difmap
_refine_ls_shift/su_max     0.001
_refine_ls_shift/su_mean     0.000
_refine_diff_density_max     0.684
_refine_diff_density_min     -0.668
_refine_ls_extinction_method     none
_refine_ls_extinction_coef     ?
_refine_ls_abs_structure_details     'Flack (1983), with 2515 Friedel pairs'
_refine_ls_abs_structure_Flack     0.13(2)
loop_
    _atom_type_symbol
    _atom_type_description
    _atom_type_scat_dispersion_real
    _atom_type_scat_dispersion_imag
    _atom_type_scat_source
    'C' 'C' 0.0033 0.0016
                         'International Tables Vol C Tables 4.2.6.8 and 6.1.1.4'
    'H' 'H' 0.0000 0.0000
                         'International Tables Vol C Tables 4.2.6.8 and 6.1.1.4'
    'N' 'N' 0.0061 0.0033
                         'International Tables Vol C Tables 4.2.6.8 and 6.1.1.4'
    'O' 'O' 0.0106 0.0060
                         'International Tables Vol C Tables 4.2.6.8 and 6.1.1.4'
    'Co' 'Co' 0.3494 0.9721
                         'International Tables Vol C Tables 4.2.6.8 and 6.1.1.4'
    'I' 'I' -0.4742 1.8119
                         'International Tables Vol C Tables 4.2.6.8 and 6.1.1.4'
_computing_data_collection     'APEX2 (Bruker, 2004)'
_computing_cell_refinement     'SAINT (Bruker, 2004)'
_computing_data_reduction     'SAINT (Bruker, 2004)'
_computing_structure_solution     'SHELXS97 (Sheldrick, 2008)'
_computing_structure_refinement     'SHELXL97 (Sheldrick, 2008)'
_computing_molecular_graphics     'ORTEP-3 for Windows (Farrugia, 1997)'
_computing_publication_material
                            'SHELXL97 (Sheldrick, 2008) and PLATON (Spek, 2003)'
loop_
    _atom_site_type_symbol
    _atom_site_label
    _atom_site_fract_x
    _atom_site_fract_y
    _atom_site_fract_z
    _atom_site_U_iso_or_equiv
    _atom_site_adp_type
    _atom_site_calc_flag
    _atom_site_refinement_flags
    _atom_site_occupancy
    _atom_site_disorder_assembly
    _atom_site_disorder_group
    C C1 0.8251(6) 0.2139(3) 0.8550(3) 0.0319(15) Uani d . 1 . .
    C C2 0.8423(6) 0.2494(3) 0.7900(3) 0.0344(16) Uani d . 1 . .
    C C3 0.7752(6) 0.2152(3) 0.7335(3) 0.0299(15) Uani d . 1 . .
    C C4 0.6949(6) 0.1483(3) 0.7390(3) 0.0229(14) Uani d . 1 . .
    C C5 0.6819(6) 0.1159(3) 0.8047(3) 0.0286(15) Uani d . 1 . .
    C C6 0.7445(6) 0.1478(3) 0.8629(3) 0.0243(14) Uani d D 1 . .
    C C7 0.6216(7) 0.1144(3) 0.6765(3) 0.0276(15) Uani d . 1 . .
    C C8 0.7222(7) 0.1122(3) 0.9341(3) 0.0305(15) Uani d D 1 . .
    C C9 0.9902(7) 0.0943(4) 1.1534(4) 0.052(2) Uani d . 1 . .
    H H9 1.0468 0.0501 1.1540 0.063 Uiso calc R 1 . .
    C C10 1.0171(8) 0.1565(5) 1.1968(4) 0.067(2) Uani d . 1 . .
    H H10 1.0909 0.1528 1.2270 0.080 Uiso calc R 1 . .
    C C11 0.9406(10) 0.2230(5) 1.1973(4) 0.078(3) Uani d . 1 . .
    H H11 0.9607 0.2651 1.2266 0.093 Uiso calc R 1 . .
    C C12 0.8332(9) 0.2254(5) 1.1531(4) 0.078(3) Uani d . 1 . .
    H H12 0.7768 0.2697 1.1520 0.093 Uiso calc R 1 . .
    C C13 0.8073(7) 0.1626(4) 1.1100(4) 0.060(2) Uani d . 1 . .
    H H13 0.7342 0.1661 1.0793 0.072 Uiso calc R 1 . .
    C C14 1.1101(6) -0.0851(4) 1.0269(3) 0.0397(18) Uani d . 1 . .
    H H14 1.0619 -0.1279 1.0447 0.048 Uiso calc R 1 . .
    C C15 1.2437(7) -0.0963(4) 1.0090(3) 0.0488(19) Uani d U 1 . .
    H H15 1.2859 -0.1451 1.0151 0.059 Uiso calc R 1 . .
    C C16 1.3142(7) -0.0329(5) 0.9817(3) 0.053(2) Uani d U 1 . .
    H H16 1.4044 -0.0391 0.9674 0.064 Uiso calc R 1 . .
    C C17 1.2528(6) 0.0377(4) 0.9759(3) 0.0471(19) Uani d . 1 . .
    H H17 1.3000 0.0815 0.9592 0.057 Uiso calc R 1 . .
    C C18 1.1168(7) 0.0434(4) 0.9955(3) 0.0448(18) Uani d . 1 . .
    H H18 1.0733 0.0921 0.9911 0.054 Uiso calc R 1 . .
    C C19 0.6591(7) -0.1424(4) 0.9923(4) 0.0470(19) Uani d . 1 . .
    H H19 0.6114 -0.1305 1.0326 0.056 Uiso calc R 1 . .
    C C20 0.6061(7) -0.1985(4) 0.9494(4) 0.057(2) Uani d U 1 . .
    H H20 0.5249 -0.2240 0.9608 0.068 Uiso calc R 1 . .
    C C21 0.6717(9) -0.2166(4) 0.8905(4) 0.069(2) Uani d U 1 . .
    H H21 0.6357 -0.2536 0.8599 0.082 Uiso calc R 1 . .
    C C22 0.7916(9) -0.1797(4) 0.8766(4) 0.063(2) Uani d . 1 . .
    H H22 0.8416 -0.1925 0.8372 0.076 Uiso calc R 1 . .
    C C23 0.8384(7) -0.1222(4) 0.9223(4) 0.052(2) Uani d . 1 . .
    H H23 0.9188 -0.0956 0.9113 0.062 Uiso calc R 1 . .
    C C24 -0.0436(7) 0.0013(4) 0.7430(5) 0.062(2) Uani d . 1 . .
    H H24 -0.1309 -0.0202 0.7465 0.074 Uiso calc R 1 . .
    C C25 0.0132(9) 0.0325(5) 0.8004(4) 0.064(2) Uani d . 1 . .
    H H25 -0.0337 0.0321 0.8422 0.076 Uiso calc R 1 . .
    C C26 0.1384(11) 0.0640(5) 0.7959(5) 0.096(3) Uani d . 1 . .
    H H26 0.1804 0.0855 0.8348 0.115 Uiso calc R 1 . .
    C C27 0.2020(9) 0.0641(6) 0.7351(5) 0.101(3) Uani d . 1 . .
    H H27 0.2884 0.0867 0.7309 0.121 Uiso calc R 1 . .
    C C28 0.1404(9) 0.0313(5) 0.6790(4) 0.082(3) Uani d . 1 . .
    H H28 0.1862 0.0311 0.6369 0.098 Uiso calc R 1 . .
    Co Co1 0.83021(7) -0.00406(5) 1.04654(4) 0.0312(2) Uani d . 1 . .
    I I1 0.92570(5) 0.26385(3) 0.94026(2) 0.05269(14) Uani d . 1 . .
    I I2 0.78262(5) 0.27575(3) 0.63848(2) 0.05874(16) Uani d . 1 . .
    I I3 0.56454(5) 0.01146(3) 0.81795(2) 0.05039(14) Uani d . 1 . .
    N N1 0.9245(6) 0.3143(3) 0.7821(3) 0.0630(17) Uani d . 1 . .
    H H1A 0.9357 0.3349 0.7418 0.076 Uiso calc R 1 . .
    H H1B 0.9649 0.3345 0.8174 0.076 Uiso calc R 1 . .
    N N2 0.8833(5) 0.0964(3) 1.1102(2) 0.0393(14) Uani d . 1 . .
    N N3 1.0452(5) -0.0175(3) 1.0205(2) 0.0348(13) Uani d . 1 . .
    N N4 0.7763(6) -0.1033(3) 0.9799(3) 0.0379(14) Uani d . 1 . .
    N N5 0.0172(7) -0.0004(4) 0.6829(3) 0.0660(19) Uani d . 1 . .
    O O1 0.6899(4) 0.0730(2) 0.6366(2) 0.0386(11) Uani d . 1 . .
    O O2 0.5004(5) 0.1311(3) 0.6709(2) 0.0555(14) Uani d . 1 . .
    O O3 0.8147(4) 0.0677(2) 0.95601(19) 0.0329(10) Uani d . 1 . .
    O O4 0.6139(4) 0.1298(2) 0.9646(2) 0.0460(12) Uani d . 1 . .
    O O5 0.6191(3) 0.0161(2) 1.05937(18) 0.0423(11) Uani d . 1 . .
    H H5B 0.5951 0.0603 1.0423 0.051 Uiso d R 1 . .
    H H5A 0.5963 0.0143 1.1018 0.051 Uiso d R 1 . .
loop_
    _atom_site_aniso_label
    _atom_site_aniso_U_11
    _atom_site_aniso_U_22
    _atom_site_aniso_U_33
    _atom_site_aniso_U_12
    _atom_site_aniso_U_13
    _atom_site_aniso_U_23
    C1 0.041(4) 0.029(4) 0.026(4) 0.003(3) -0.003(3) -0.007(3)
    C2 0.043(4) 0.029(4) 0.032(4) -0.014(3) 0.003(3) -0.004(3)
    C3 0.038(3) 0.029(4) 0.023(3) -0.005(3) -0.004(3) 0.001(3)
    C4 0.026(4) 0.022(3) 0.020(3) 0.004(3) -0.001(3) -0.007(3)
    C5 0.032(3) 0.032(4) 0.022(4) -0.002(3) 0.003(3) -0.003(3)
    C6 0.033(4) 0.022(3) 0.017(3) 0.006(3) -0.004(3) -0.002(3)
    C7 0.041(4) 0.020(4) 0.021(4) 0.010(3) 0.005(3) 0.004(3)
    C8 0.045(4) 0.027(4) 0.019(4) -0.006(3) -0.005(4) -0.007(3)
    C9 0.050(4) 0.053(5) 0.053(5) -0.004(4) -0.023(4) 0.006(4)
    C10 0.078(6) 0.071(6) 0.052(5) -0.045(5) -0.022(5) -0.004(5)
    C11 0.122(8) 0.054(6) 0.058(5) -0.033(6) 0.009(6) -0.022(5)
    C12 0.103(7) 0.056(6) 0.075(6) 0.004(5) -0.025(5) -0.024(5)
    C13 0.067(5) 0.054(5) 0.059(5) 0.011(5) -0.006(5) -0.020(4)
    C14 0.042(4) 0.043(4) 0.035(4) 0.004(4) 0.001(3) 0.000(4)
    C15 0.046(5) 0.057(5) 0.043(5) 0.020(4) 0.002(4) -0.008(4)
    C16 0.028(4) 0.088(6) 0.044(5) 0.013(4) 0.003(3) -0.009(4)
    C17 0.032(4) 0.064(6) 0.045(4) -0.008(4) -0.001(3) 0.010(4)
    C18 0.046(5) 0.041(4) 0.048(5) 0.001(4) 0.003(4) 0.004(4)
    C19 0.048(5) 0.037(4) 0.056(5) 0.005(4) 0.003(4) 0.004(4)
    C20 0.047(5) 0.043(5) 0.080(6) -0.017(4) -0.010(4) 0.001(5)
    C21 0.088(7) 0.050(5) 0.068(5) -0.009(5) -0.026(5) -0.008(5)
    C22 0.085(6) 0.060(6) 0.046(5) 0.000(5) -0.004(5) -0.028(4)
    C23 0.055(5) 0.051(5) 0.049(5) -0.011(4) 0.006(4) -0.005(4)
    C24 0.041(5) 0.061(5) 0.083(6) 0.005(4) 0.005(5) -0.002(6)
    C25 0.078(6) 0.067(6) 0.046(5) 0.019(5) 0.010(5) 0.001(5)
    C26 0.115(9) 0.122(8) 0.050(6) -0.044(7) -0.034(6) 0.010(6)
    C27 0.059(6) 0.167(10) 0.078(7) -0.047(6) -0.011(6) 0.020(8)
    C28 0.063(6) 0.131(9) 0.051(6) -0.003(6) 0.014(5) 0.023(6)
    Co1 0.0333(4) 0.0350(5) 0.0254(5) -0.0001(4) -0.0013(4) 0.0022(5)
    I1 0.0737(3) 0.0481(3) 0.0363(3) -0.0171(3) -0.0127(3) -0.0058(2)
    I2 0.0883(4) 0.0569(3) 0.0311(3) -0.0191(3) 0.0001(3) 0.0134(3)
    I3 0.0633(3) 0.0495(3) 0.0384(3) -0.0231(3) -0.0053(2) 0.0067(2)
    N1 0.092(4) 0.062(4) 0.035(3) -0.045(4) -0.014(4) 0.007(3)
    N2 0.048(4) 0.042(4) 0.027(3) -0.004(3) 0.000(3) -0.001(3)
    N3 0.031(3) 0.038(3) 0.035(3) 0.002(3) 0.003(2) 0.006(3)
    N4 0.043(3) 0.039(4) 0.031(3) 0.003(3) 0.002(3) -0.002(3)
    N5 0.063(4) 0.089(5) 0.047(4) 0.014(4) -0.012(4) -0.011(4)
    O1 0.047(3) 0.041(3) 0.028(2) -0.001(2) 0.002(2) -0.013(2)
    O2 0.048(3) 0.075(4) 0.044(3) 0.015(3) -0.012(3) -0.020(3)
    O3 0.037(3) 0.036(3) 0.026(2) 0.001(2) -0.005(2) 0.007(2)
    O4 0.049(3) 0.064(3) 0.025(3) 0.021(2) 0.010(2) 0.001(2)
    O5 0.045(3) 0.048(3) 0.034(2) 0.007(2) 0.006(2) 0.010(2)
_geom_special_details
;
All e.s.d.'s (except the e.s.d. in the dihedral angle between two l.s. planes)
are estimated using the full covariance matrix. The cell e.s.d.'s are taken
into account individually in the estimation of e.s.d.'s in distances, angles
and torsion angles; correlations between e.s.d.'s in cell parameters are only
used when they are defined by crystal symmetry. An approximate (isotropic)
treatment of cell e.s.d.'s is used for estimating e.s.d.'s involving l.s.
planes.
;
loop_
    _geom_bond_atom_site_label_1
    _geom_bond_atom_site_label_2
    _geom_bond_site_symmetry_2
    _geom_bond_distance
    _geom_bond_publ_flag
    C1 C6 . 1.376(7) ?
    C1 C2 . 1.404(7) ?
    C1 I1 . 2.097(6) ?
    C2 N1 . 1.368(7) ?
    C2 C3 . 1.400(7) ?
    C3 C4 . 1.381(7) ?
    C3 I2 . 2.105(5) ?
    C4 C5 . 1.389(7) ?
    C4 C7 . 1.517(8) ?
    C5 C6 . 1.390(7) ?
    C5 I3 . 2.122(6) ?
    C6 C8 . 1.519(4) ?
    C7 O2 . 1.223(6) ?
    C7 O1 . 1.238(6) ?
    C8 O4 . 1.248(6) ?
    C8 O3 . 1.250(6) ?
    C9 N2 . 1.337(7) ?
    C9 C10 . 1.372(9) ?
    C9 H9 . 0.9300 ?
    C10 C11 . 1.350(10) ?
    C10 H10 . 0.9300 ?
    C11 C12 . 1.355(10) ?
    C11 H11 . 0.9300 ?
    C12 C13 . 1.373(9) ?
    C12 H12 . 0.9300 ?
    C13 N2 . 1.345(7) ?
    C13 H13 . 0.9300 ?
    C14 N3 . 1.312(7) ?
    C14 C15 . 1.365(8) ?
    C14 H14 . 0.9300 ?
    C15 C16 . 1.379(9) ?
    C15 H15 . 0.9300 ?
    C16 C17 . 1.342(8) ?
    C16 H16 . 0.9300 ?
    C17 C18 . 1.386(8) ?
    C17 H17 . 0.9300 ?
    C18 N3 . 1.336(7) ?
    C18 H18 . 0.9300 ?
    C19 N4 . 1.344(7) ?
    C19 C20 . 1.363(9) ?
    C19 H19 . 0.9300 ?
    C20 C21 . 1.342(9) ?
    C20 H20 . 0.9300 ?
    C21 C22 . 1.355(9) ?
    C21 H21 . 0.9300 ?
    C22 C23 . 1.391(8) ?
    C22 H22 . 0.9300 ?
    C23 N4 . 1.309(7) ?
    C23 H23 . 0.9300 ?
    C24 N5 . 1.306(8) ?
    C24 C25 . 1.348(9) ?
    C24 H24 . 0.9300 ?
    C25 C26 . 1.338(10) ?
    C25 H25 . 0.9300 ?
    C26 C27 . 1.331(11) ?
    C26 H26 . 0.9300 ?
    C27 C28 . 1.359(11) ?
    C27 H27 . 0.9300 ?
    C28 N5 . 1.321(9) ?
    C28 H28 . 0.9300 ?
    Co1 O1 2_655 2.104(4) y
    Co1 O5 . 2.106(3) y
    Co1 O3 . 2.135(4) y
    Co1 N2 . 2.161(5) y
    Co1 N3 . 2.173(5) y
    Co1 N4 . 2.180(5) y
    N1 H1A . 0.8600 ?
    N1 H1B . 0.8600 ?
    O1 Co1 2_654 2.104(4) ?
    O5 H5B . 0.8500 ?
    O5 H5A . 0.8499 ?
loop_
    _geom_angle_atom_site_label_1
    _geom_angle_atom_site_label_2
    _geom_angle_atom_site_label_3
    _geom_angle_site_symmetry_1
    _geom_angle_site_symmetry_3
    _geom_angle
    _geom_angle_publ_flag
    C6 C1 C2 . . 121.0(5) ?
    C6 C1 I1 . . 120.6(4) ?
    C2 C1 I1 . . 118.4(4) ?
    N1 C2 C3 . . 121.3(5) ?
    N1 C2 C1 . . 120.9(5) ?
    C3 C2 C1 . . 117.8(5) ?
    C4 C3 C2 . . 123.0(5) ?
    C4 C3 I2 . . 119.1(4) ?
    C2 C3 I2 . . 117.7(4) ?
    C3 C4 C5 . . 116.5(5) ?
    C3 C4 C7 . . 121.1(5) ?
    C5 C4 C7 . . 122.5(5) ?
    C4 C5 C6 . . 123.2(5) ?
    C4 C5 I3 . . 119.2(4) ?
    C6 C5 I3 . . 117.6(4) ?
    C1 C6 C5 . . 118.5(5) ?
    C1 C6 C8 . . 120.3(5) ?
    C5 C6 C8 . . 121.1(5) ?
    O2 C7 O1 . . 126.7(7) ?
    O2 C7 C4 . . 116.2(6) ?
    O1 C7 C4 . . 117.2(5) ?
    O4 C8 O3 . . 126.7(5) ?
    O4 C8 C6 . . 117.0(6) ?
    O3 C8 C6 . . 116.2(5) ?
    N2 C9 C10 . . 120.7(7) ?
    N2 C9 H9 . . 119.6 ?
    C10 C9 H9 . . 119.6 ?
    C11 C10 C9 . . 122.5(8) ?
    C11 C10 H10 . . 118.7 ?
    C9 C10 H10 . . 118.7 ?
    C10 C11 C12 . . 116.7(8) ?
    C10 C11 H11 . . 121.7 ?
    C12 C11 H11 . . 121.7 ?
    C11 C12 C13 . . 120.2(8) ?
    C11 C12 H12 . . 119.9 ?
    C13 C12 H12 . . 119.9 ?
    N2 C13 C12 . . 122.7(7) ?
    N2 C13 H13 . . 118.7 ?
    C12 C13 H13 . . 118.7 ?
    N3 C14 C15 . . 124.1(6) ?
    N3 C14 H14 . . 118.0 ?
    C15 C14 H14 . . 118.0 ?
    C14 C15 C16 . . 117.8(7) ?
    C14 C15 H15 . . 121.1 ?
    C16 C15 H15 . . 121.1 ?
    C17 C16 C15 . . 120.0(6) ?
    C17 C16 H16 . . 120.0 ?
    C15 C16 H16 . . 120.0 ?
    C16 C17 C18 . . 117.9(7) ?
    C16 C17 H17 . . 121.0 ?
    C18 C17 H17 . . 121.0 ?
    N3 C18 C17 . . 123.2(6) ?
    N3 C18 H18 . . 118.4 ?
    C17 C18 H18 . . 118.4 ?
    N4 C19 C20 . . 123.9(7) ?
    N4 C19 H19 . . 118.0 ?
    C20 C19 H19 . . 118.0 ?
    C21 C20 C19 . . 119.6(7) ?
    C21 C20 H20 . . 120.2 ?
    C19 C20 H20 . . 120.2 ?
    C20 C21 C22 . . 118.4(8) ?
    C20 C21 H21 . . 120.8 ?
    C22 C21 H21 . . 120.8 ?
    C21 C22 C23 . . 118.7(8) ?
    C21 C22 H22 . . 120.6 ?
    C23 C22 H22 . . 120.6 ?
    N4 C23 C22 . . 124.0(7) ?
    N4 C23 H23 . . 118.0 ?
    C22 C23 H23 . . 118.0 ?
    N5 C24 C25 . . 123.6(7) ?
    N5 C24 H24 . . 118.2 ?
    C25 C24 H24 . . 118.2 ?
    C26 C25 C24 . . 118.6(8) ?
    C26 C25 H25 . . 120.7 ?
    C24 C25 H25 . . 120.7 ?
    C27 C26 C25 . . 119.0(9) ?
    C27 C26 H26 . . 120.5 ?
    C25 C26 H26 . . 120.5 ?
    C26 C27 C28 . . 119.9(8) ?
    C26 C27 H27 . . 120.1 ?
    C28 C27 H27 . . 120.1 ?
    N5 C28 C27 . . 121.6(8) ?
    N5 C28 H28 . . 119.2 ?
    C27 C28 H28 . . 119.2 ?
    O1 Co1 O5 2_655 . 84.29(15) ?
    O1 Co1 O3 2_655 . 170.52(16) y
    O5 Co1 O3 . . 86.29(15) ?
    O1 Co1 N2 2_655 . 89.21(16) ?
    O5 Co1 N2 . . 92.37(17) ?
    O3 Co1 N2 . . 92.18(17) ?
    O1 Co1 N3 2_655 . 102.93(17) y
    O5 Co1 N3 . . 172.68(17) y
    O3 Co1 N3 . . 86.47(17) ?
    N2 Co1 N3 . . 88.95(19) ?
    O1 Co1 N4 2_655 . 92.29(17) ?
    O5 Co1 N4 . . 87.53(18) ?
    O3 Co1 N4 . . 86.31(16) ?
    N2 Co1 N4 . . 178.48(19) y
    N3 Co1 N4 . . 91.0(2) ?
    C2 N1 H1A . . 120.0 ?
    C2 N1 H1B . . 120.0 ?
    H1A N1 H1B . . 120.0 ?
    C9 N2 C13 . . 117.2(6) ?
    C9 N2 Co1 . . 121.5(5) ?
    C13 N2 Co1 . . 121.3(5) ?
    C14 N3 C18 . . 116.9(5) ?
    C14 N3 Co1 . . 122.5(4) ?
    C18 N3 Co1 . . 120.7(4) ?
    C23 N4 C19 . . 115.3(6) ?
    C23 N4 Co1 . . 125.4(5) ?
    C19 N4 Co1 . . 118.7(5) ?
    C24 N5 C28 . . 117.2(7) ?
    C7 O1 Co1 . 2_654 141.2(4) ?
    C8 O3 Co1 . . 132.1(4) ?
    Co1 O5 H5B . . 111.5 ?
    Co1 O5 H5A . . 111.4 ?
    H5B O5 H5A . . 109.4 ?
loop_
    _geom_hbond_atom_site_label_D
    _geom_hbond_atom_site_label_H
    _geom_hbond_atom_site_label_A
    _geom_hbond_site_symmetry_A
    _geom_hbond_distance_DH
    _geom_hbond_distance_HA
    _geom_hbond_distance_DA
    _geom_hbond_angle_DHA
    _geom_hbond_publ_flag
    O5 H5A N5 2_555 0.85 1.94 2.748(7) 159 yes
data_global
_journal_date_recd_electronic     2008-09-20
_journal_date_accepted     2008-10-05
_journal_name_full     'Acta Crystallographica, Section E'
_journal_year     2008
_journal_volume     64
_journal_issue     11
_journal_page_first     m1392
_journal_page_last     m1393
_journal_paper_category     QM
_journal_coeditor_code     SI2113
_publ_contact_author_name     'Professor Y. Zhang'
_publ_contact_author_address
;
Department of Chemistry
Huaiyin Teachers College
Huai'an 223300
Jiangsu
People's Republic of China
;
_publ_contact_author_email     'yuzhang@hytc.edu.cn'
_publ_contact_author_fax     '+86 517 8352 5318'
_publ_contact_author_phone     '+86 517 8352 5318'
_publ_section_title
;\
<i>catena</i>-Poly[[[aquatripyridinecobalt(II)]-\m-5-amino-2,4,6-\
triiodoisophthalato-\k^2^<i>O</i>^1^:<i>O</i>^3^] pyridine solvate]
;
loop_
    _publ_author_name
    _publ_author_address
    'Zhang, Yu'
;
Department of Chemistry
Huaiyin Teachers College
Huai'an 223300
Jiangsu
People's Republic of China
;
    'Zhao, Jianying'
;
Department of Chemistry
Huaiyin Teachers College
Huai'an 223300
Jiangsu
People's Republic of China
;
    'Tang, Guodong'
;
Department of Chemistry
Huaiyin Teachers College
Huai'an 223300
Jiangsu
People's Republic of China
;
    'Jiang, Zhengjing'
;
Department of Chemistry
Huaiyin Teachers College
Huai'an 223300
Jiangsu
People's Republic of China
;
