# Supplementary material for: catena-Poly[[[aqua­tripyridine­cobalt(II)]-μ-5-amino-2,4,6-triiodoisophthalato-κ2 O 1:O 3] pyridine solvate]
Source: Acta Crystallogr Sect E Struct Rep Online. 2008 Oct 15;64(Pt 11):m1392–3. doi: 10.1107/S1600536808032017 (PMC2959533; doi:10.1107/S1600536808032017)
Supplement: Supplementary file 2 [file e-64-m1392-Isup2.hkl]

# 
# h,k,l, Fc-squared, Fo-squared, sigma(Fo-squared) and status flag 
# 
data_I
_shelx_title ' 1 in P2(1)2(1)2(1)' 
_shelx_refln_list_code          4 
_shelx_F_calc_maximum      519.73 
_exptl_crystal_F_000      1812.00 
_reflns_d_resolution_high  0.8108 
 
loop_ 
 _symmetry_equiv_pos_as_xyz 
 'x, y, z' 
 '-x+1/2, -y, z+1/2' 
 '-x, y+1/2, -z+1/2' 
 'x+1/2, -y+1/2, -z' 
 
_cell_length_a     9.7759 
_cell_length_b    16.9083 
_cell_length_c    19.3380 
_cell_angle_alpha  90.000 
_cell_angle_beta   90.000 
_cell_angle_gamma  90.000 
 
_shelx_F_squared_multiplier     1.000 
 
loop_ 
 _refln_index_h 
 _refln_index_k 
 _refln_index_l 
 _refln_F_squared_calc 
 _refln_F_squared_meas 
 _refln_F_squared_sigma 
 _refln_observed_status 
   2   0   0     8714.54     9811.96    180.14 o 
   4   0   0        8.40        0.00     23.62 o 
   6   0   0     5516.05     5257.56    123.95 o 
   8   0   0    11646.14    11459.14    588.91 o 
  10   0   0       36.90        0.00    128.93 o 
  12   0   0      351.55       83.78    174.63 o 
   1   1   0    52566.57    53831.23    487.47 o 
   2   1   0    68100.64    71169.66    546.00 o 
   3   1   0    17631.71    17216.09    195.20 o 
   4   1   0     1963.79     1836.38     51.49 o 
   5   1   0      166.84      222.98     27.80 o 
   6   1   0     7245.58     7044.01    125.98 o 
   7   1   0     5326.48     5264.26    140.33 o 
   8   1   0     3070.67     3222.19    231.29 o 
   9   1   0     1308.00     1244.28    204.69 o 
  10   1   0      224.39      199.46    113.77 o 
  11   1   0      788.03      881.75    179.65 o 
  12   1   0      150.58      200.10    153.01 o 
   0   2   0      963.43      568.14     45.29 o 
   1   2   0     5638.63     5646.20    108.76 o 
   2   2   0    26773.40    28196.63    266.59 o 
   3   2   0     1042.68     1107.01     35.06 o 
   4   2   0     5009.26     4511.92     88.83 o 
   5   2   0      165.80      215.82     35.35 o 
   6   2   0     7168.49     7188.04    120.90 o 
   7   2   0     2809.94     3161.65    156.21 o 
   8   2   0      517.13      449.39    118.26 o 
   9   2   0      188.42       26.13     84.52 o 
  10   2   0      856.31      466.85    138.90 o 
  11   2   0       53.73        4.14    103.75 o 
  12   2   0       44.57      112.65    127.35 o 
   1   3   0     1892.26     1499.72     40.13 o 
   2   3   0   149614.22   150412.22   1338.99 o 
   3   3   0    25877.60    25478.73    262.21 o 
   4   3   0       32.67       83.21     18.64 o 
   5   3   0     9705.83     9469.41    144.21 o 
   6   3   0    14627.74    14822.02    207.77 o 
   7   3   0     1246.51     1153.37    106.12 o 
   8   3   0     2818.59     2703.35    216.37 o 
   9   3   0     1491.45     1578.78    197.60 o 
  10   3   0      163.26       17.72     97.97 o 
  11   3   0     1347.96     1658.72    341.38 o 
   0   4   0   270122.16   267584.22   3556.01 o 
   1   4   0     1022.68      944.34     35.99 o 
   2   4   0    11749.83    12245.52    247.88 o 
   3   4   0     1557.89     1561.51     49.77 o 
   4   4   0      589.43      582.29     33.67 o 
   5   4   0      227.00      269.48     28.99 o 
   6   4   0     7822.83     7422.86    146.86 o 
   7   4   0      889.64      943.15     87.51 o 
   8   4   0    15306.36    16491.65    515.61 o 
   9   4   0      857.12      503.83    133.69 o 
  10   4   0     1088.68     1014.78    181.88 o 
  11   4   0       51.02        0.00     97.67 o 
   1   5   0      816.64      888.04     34.78 o 
   2   5   0    16689.51    16984.86    207.54 o 
   3   5   0    17946.96    17635.81    196.70 o 
   4   5   0       64.07       48.31     20.99 o 
   5   5   0      850.29      848.68     46.57 o 
   6   5   0     3443.13     3588.61     91.91 o 
   7   5   0     3564.77     4187.51    169.46 o 
   8   5   0     2533.68     2548.19    438.21 o 
   9   5   0       66.36       93.75    102.69 o 
  10   5   0       11.89       19.14     97.51 o 
  11   5   0     1076.01      818.78    324.51 o 
   0   6   0      150.84      248.27     30.35 o 
   1   6   0     3488.15     3218.44     64.01 o 
   2   6   0    12600.86    13451.25    168.66 o 
   3   6   0     2413.68     2364.94     85.90 o 
   4   6   0      529.52      506.53     40.46 o 
   5   6   0      478.07      458.35     39.18 o 
   6   6   0     1928.54     2044.33     95.96 o 
   7   6   0     6603.27     7168.85    222.43 o 
   8   6   0      474.14      609.65    130.99 o 
   9   6   0      370.96      322.23    295.27 o 
  10   6   0      798.01      879.23    171.31 o 
  11   6   0      160.76      169.35    131.37 o 
   1   7   0    78341.91    77089.48    684.92 o 
   2   7   0    31943.38    31585.95    332.04 o 
   3   7   0     7198.86     6726.41    164.91 o 
   4   7   0     5965.48     6333.29    131.14 o 
   5   7   0     6888.75     7008.00    160.44 o 
   6   7   0     4333.03     4102.37    162.37 o 
   7   7   0       48.01        0.00     49.07 o 
   8   7   0       11.28        0.00     77.12 o 
   9   7   0     1296.25     1190.51    179.80 o 
  10   7   0      271.95      378.13    134.22 o 
  11   7   0      924.89      779.84    185.18 o 
   0   8   0   128570.77   130800.84   1584.39 o 
   1   8   0        2.76       13.69     13.90 o 
   2   8   0     9081.82     8940.69    128.27 o 
   3   8   0     4739.41     4545.41    104.84 o 
   4   8   0     1567.09     1694.91     78.87 o 
   5   8   0      511.21      509.20     64.96 o 
   6   8   0     1200.48     1351.35    250.12 o 
   7   8   0     2389.42     2155.35    255.97 o 
   8   8   0     5261.29     5714.91    302.79 o 
   9   8   0     1801.36     1576.30    207.30 o 
  10   8   0      532.34      658.27    224.41 o 
  11   8   0       62.18      128.39    177.90 o 
   1   9   0      115.39       88.78     18.16 o 
   2   9   0     1319.66     1396.64     52.72 o 
   3   9   0    12326.70    12877.27    199.22 o 
   4   9   0       29.28       42.18     39.95 o 
   5   9   0     3733.72     3754.64    149.46 o 
   6   9   0      126.38       72.82    119.81 o 
   7   9   0     1229.04     1093.24    337.03 o 
   8   9   0      247.43        0.00    114.79 o 
   9   9   0       37.50        0.00    116.42 o 
  10   9   0      116.47      143.35    161.30 o 
   0  10   0     8862.30     9024.84    191.63 o 
   1  10   0    29810.86    29181.72    269.88 o 
   2  10   0      100.77      103.63     27.64 o 
   3  10   0      286.09      257.61     40.07 o 
   4  10   0      229.88      221.76     57.44 o 
   5  10   0       42.69        0.00     53.33 o 
   6  10   0       59.36        0.00     89.76 o 
   7  10   0     6313.25     6861.41    456.30 o 
   8  10   0       67.42        0.00     83.81 o 
   9  10   0       44.58        0.00    134.65 o 
  10  10   0       30.30        0.00    131.38 o 
   1  11   0    30364.14    29972.08    377.15 o 
   2  11   0    12023.71    12114.94    231.47 o 
   3  11   0     3765.16     3783.70    127.27 o 
   4  11   0     4125.28     4627.51    233.24 o 
   5  11   0     4144.11     4365.56    243.63 o 
   6  11   0      966.39      751.72    160.49 o 
   7  11   0       36.33      130.16     99.15 o 
   8  11   0      231.42      134.78    203.47 o 
   9  11   0     1972.04     1527.09    287.79 o 
  10  11   0      744.04     1051.61    282.89 o 
   0  12   0     9980.38     9352.39    523.90 o 
   1  12   0      129.82      277.45     94.38 o 
   2  12   0     5099.10     5240.79    151.07 o 
   3  12   0      435.25      399.62     82.55 o 
   4  12   0     1924.90     2354.66    287.11 o 
   5  12   0        1.23        0.00     72.20 o 
   6  12   0       70.89       60.07     90.00 o 
   7  12   0      443.78      424.66    167.15 o 
   8  12   0     3495.13     4181.22    301.04 o 
   9  12   0     1326.33     1323.08    280.72 o 
   1  13   0      155.42       64.86    137.37 o 
   2  13   0      921.72     1066.50    160.37 o 
   3  13   0       49.17        0.00    138.59 o 
   4  13   0      309.93       99.29    153.42 o 
   5  13   0     1430.99     1886.69    313.09 o 
   6  13   0     1138.99      895.47    242.91 o 
   7  13   0      896.23      914.78    268.48 o 
   8  13   0        8.90       11.97    180.35 o 
   0  14   0     8972.46    10167.07    603.60 o 
   1  14   0    11946.11    11841.01    462.42 o 
   2  14   0     3025.24     3188.38    247.98 o 
   3  14   0      126.69      126.75     99.06 o 
   4  14   0       14.31        0.00    119.96 o 
   5  14   0      303.04      423.53    208.36 o 
   6  14   0       21.99      100.10    163.21 o 
   7  14   0     5213.89     5711.21    537.77 o 
   8  14   0      295.46        0.00    173.55 o 
   1  15   0    12027.90    12031.73    484.99 o 
   2  15   0      328.05      427.73    130.22 o 
   3  15   0     2707.47     3231.53    394.15 o 
   4  15   0     4774.48     4601.39    468.68 o 
   5  15   0      198.87      342.74    195.85 o 
   6  15   0      429.42       65.28    190.14 o 
   7  15   0       77.74       68.55    196.67 o 
   8  15   0      637.79      216.80    246.44 o 
   0  16   0       40.74       62.56    159.13 o 
   1  16   0       12.16        0.00    102.10 o 
   2  16   0     1996.64     2333.62    239.80 o 
   3  16   0      713.83      566.61    229.85 o 
   4  16   0     2564.20     2737.82    401.22 o 
   5  16   0        4.13       43.52    180.89 o 
   6  16   0      201.72      174.91    205.10 o 
   7  16   0      281.67       83.24    204.28 o 
   1  17   0        1.40        0.00    107.88 o 
   2  17   0     2147.88     2658.82    489.76 o 
   3  17   0      146.07       84.05    167.56 o 
   4  17   0       18.05       82.15    177.08 o 
   5  17   0      726.67      660.18    246.44 o 
   6  17   0      560.34      244.00    218.97 o 
   0  18   0     3801.69     4178.41    469.77 o 
   1  18   0     8490.95     8773.34    461.44 o 
   2  18   0     2010.29     2145.10    383.27 o 
   3  18   0       25.74        0.00    160.22 o 
   4  18   0       21.14      143.90    198.03 o 
   5  18   0      231.99      218.16    222.78 o 
   6  18   0       84.25      116.97    226.32 o 
   1  19   0     2184.62     2579.24    294.32 o 
   2  19   0      427.57      530.16    260.86 o 
   3  19   0      974.32     1408.76    365.04 o 
   4  19   0      957.15     1305.40    348.72 o 
   0  20   0       18.27        0.54    196.12 o 
   1  20   0       42.77       39.99    195.85 o 
   2  20   0       41.79      239.64    233.93 o 
   3  20   0        0.15        0.00    203.74 o 
   1   0   1     8165.87     7859.63     88.00 o 
   2   0   1     8395.66     8276.18     89.07 o 
   3   0   1     7902.35     8618.12    108.22 o 
   4   0   1     1861.49     2056.57     47.72 o 
   5   0   1     3267.60     2952.40     53.15 o 
   6   0   1       85.57       89.32     21.60 o 
   7   0   1      110.06       87.57     37.14 o 
   8   0   1     1428.75     1839.35    189.74 o 
   9   0   1     1859.26     2080.17    390.48 o 
  10   0   1     3790.31     3608.63    281.02 o 
  11   0   1      221.00       35.65    107.79 o 
  12   0   1       89.51      113.28    137.11 o 
 -12   1   1      179.16      135.75    140.05 o 
 -11   1   1      154.75      274.94    234.61 o 
 -10   1   1      648.78      485.72    263.45 o 
  -9   1   1      493.71      359.48    119.47 o 
  -8   1   1     1302.86     1544.76    178.71 o 
  -7   1   1     1531.45     1487.11     76.33 o 
  -6   1   1     8016.93     7787.95    156.23 o 
  -5   1   1    16256.63    15816.72    185.05 o 
  -4   1   1    11441.81    11229.73    129.79 o 
  -3   1   1    12948.00    12517.84    130.57 o 
  -2   1   1   101088.70   102389.54    773.31 o 
  -1   1   1    44600.91    45744.94    377.09 o 
   0   1   1     3775.70     4036.78     85.76 o 
   1   1   1    46226.27    46890.36    398.60 o 
   2   1   1    98943.47   101071.49    808.88 o 
   3   1   1    12545.46    12491.97    155.37 o 
   4   1   1    10866.35    11010.74    152.57 o 
   5   1   1    16483.19    16040.12    200.24 o 
   6   1   1     8005.27     7554.96    116.13 o 
   7   1   1     1504.65     1488.81    146.02 o 
   8   1   1     1271.90     1552.09    177.55 o 
   9   1   1      467.70      202.55     98.59 o 
  10   1   1      654.34      781.68    158.13 o 
  11   1   1      163.47      252.16    128.16 o 
  12   1   1      161.68       70.16    120.22 o 
 -11   2   1       66.31       67.50    114.47 o 
 -10   2   1      130.70      177.78    112.58 o 
  -9   2   1      970.42     1058.36    315.67 o 
  -8   2   1      880.99      686.34    130.87 o 
  -7   2   1    16712.58    16804.80    410.01 o 
  -6   2   1      737.86      740.55     43.71 o 
  -5   2   1      460.12      498.47     35.88 o 
  -4   2   1   105874.95   103756.48    922.01 o 
  -3   2   1     4613.18     5005.11     79.24 o 
  -2   2   1     7065.69     7445.84     97.33 o 
  -1   2   1    34906.88    34621.88    387.66 o 
   0   2   1     1506.69     1774.95     29.08 o 
   1   2   1    33368.65    33312.18    484.78 o 
   2   2   1     7955.47     8044.59     93.55 o 
   3   2   1     4788.69     5108.59     76.61 o 
   4   2   1   105072.06   103330.11    957.02 o 
   5   2   1      437.63      530.87     41.04 o 
   6   2   1      716.87      714.25     56.60 o 
   7   2   1    16453.55    16722.95    320.55 o 
   8   2   1      857.33      586.28    122.39 o 
   9   2   1      955.96      974.54    167.51 o 
  10   2   1      148.05      192.19    105.63 o 
  11   2   1       71.58      119.85    114.21 o 
 -11   3   1      280.55      391.17    208.09 o 
 -10   3   1      860.04     1003.41    178.54 o 
  -9   3   1      786.55      549.00    203.19 o 
  -8   3   1     2056.88     2333.65    206.52 o 
  -7   3   1     2048.17     1905.83    129.03 o 
  -6   3   1     2156.06     2035.89     71.45 o 
  -5   3   1     1123.11     1196.58     54.77 o 
  -4   3   1    12913.19    12678.56    152.41 o 
  -3   3   1     5942.18     6221.01    103.48 o 
  -2   3   1    22774.26    21627.32    237.13 o 
  -1   3   1    20634.57    21137.81    260.13 o 
   0   3   1     2334.36     2359.45     38.39 o 
   1   3   1    20727.65    21332.39    229.96 o 
   2   3   1    21807.42    21329.54    217.42 o 
   3   3   1     5934.65     5921.67     89.49 o 
   4   3   1    12818.43    12678.91    145.52 o 
   5   3   1     1285.29     1223.35     38.22 o 
   6   3   1     2125.74     2293.11     81.86 o 
   7   3   1     1957.49     2087.23    116.08 o 
   8   3   1     2080.77     2443.08    210.98 o 
   9   3   1      719.29     1127.27    247.40 o 
  10   3   1      806.37      926.99    170.55 o 
  11   3   1      269.63      289.66    126.78 o 
 -11   4   1        6.92      234.49    136.48 o 
 -10   4   1     1978.12     2178.76    236.61 o 
  -9   4   1     3302.11     3852.20    337.57 o 
  -8   4   1     1518.48     1611.98    231.62 o 
  -7   4   1      240.44      255.37     66.78 o 
  -6   4   1     1091.57     1042.20     57.06 o 
  -5   4   1     9712.43     9626.37    126.42 o 
  -4   4   1     1302.11     1219.36     51.88 o 
  -3   4   1    23265.48    23569.38    252.00 o 
  -2   4   1     9275.69     9363.59    142.71 o 
  -1   4   1     2223.90     2549.76     63.83 o 
   0   4   1    76190.04    79307.78    725.90 o 
   1   4   1     2584.26     2844.64     54.81 o 
   2   4   1     9194.47     9328.20    120.59 o 
   3   4   1    22988.34    23032.74    236.05 o 
   4   4   1     1301.71     1353.57     46.41 o 
   5   4   1     9493.32     9250.25    145.99 o 
   6   4   1     1035.56     1114.33     64.45 o 
   7   4   1      241.47      361.93     72.82 o 
   8   4   1     1420.23     1661.65    183.57 o 
   9   4   1     3272.88     3179.06    302.75 o 
  10   4   1     1944.28     1987.45    624.00 o 
  11   4   1        3.62        6.45    141.86 o 
 -11   5   1      110.16       62.45    122.13 o 
 -10   5   1      855.45     1115.56    186.58 o 
  -9   5   1      567.42      468.33    127.23 o 
  -8   5   1      990.41     1185.88    175.45 o 
  -7   5   1     1589.69     1447.92    132.74 o 
  -6   5   1     7984.07     8219.25    153.49 o 
  -5   5   1    17953.37    17549.21    212.50 o 
  -4   5   1    10796.83    10628.26    165.18 o 
  -3   5   1     7430.56     7143.06    120.72 o 
  -2   5   1    41950.49    40545.67    419.57 o 
  -1   5   1    21242.90    21029.48    248.50 o 
   0   5   1    12667.08    12797.28    139.33 o 
   1   5   1    19575.61    20331.62    211.15 o 
   2   5   1    42824.34    40895.71    417.95 o 
   3   5   1     6990.00     6843.58    105.31 o 
   4   5   1    10913.11    10832.90    156.14 o 
   5   5   1    18283.17    17784.41    214.14 o 
   6   5   1     8131.92     8072.20    143.76 o 
   7   5   1     1482.02     1562.83    138.50 o 
   8   5   1      990.52     1272.79    211.76 o 
   9   5   1      593.85      269.77    114.79 o 
  10   5   1      862.35      603.05    148.10 o 
  11   5   1      128.62      213.64    132.10 o 
 -11   6   1       15.53       67.28    118.34 o 
 -10   6   1      523.92      358.84    156.41 o 
  -9   6   1     1218.66     1199.18    177.17 o 
  -8   6   1      945.39      816.52    144.06 o 
  -7   6   1     8174.86     7446.55    228.20 o 
  -6   6   1      626.76      584.36     63.02 o 
  -5   6   1       39.22       43.06     24.93 o 
  -4   6   1    40683.00    39806.79    445.19 o 
  -3   6   1     7758.70     7764.45    127.26 o 
  -2   6   1    15272.95    14796.56    198.27 o 
  -1   6   1    17705.25    17014.23    187.69 o 
   0   6   1     7494.68     7272.04    121.07 o 
   1   6   1    17656.68    17206.93    178.66 o 
   2   6   1    16201.20    15858.41    198.51 o 
   3   6   1     8089.96     7890.16    131.80 o 
   4   6   1    40434.96    40319.53    412.76 o 
   5   6   1       40.36       32.60     25.65 o 
   6   6   1      621.01      796.35     74.65 o 
   7   6   1     8790.21     8120.93    271.31 o 
   8   6   1      913.65      912.77    149.59 o 
   9   6   1     1167.47     1187.40    177.82 o 
  10   6   1      530.04      565.22    147.20 o 
  11   6   1       18.34       23.80    111.78 o 
 -11   7   1      338.20      443.11    213.53 o 
 -10   7   1      803.32      792.30    165.40 o 
  -9   7   1     1216.36     1579.06    205.34 o 
  -8   7   1     1195.66     1061.23    161.39 o 
  -7   7   1      976.42     1122.14    137.34 o 
  -6   7   1      501.92      453.38     78.68 o 
  -5   7   1     1536.53     1669.04    112.63 o 
  -4   7   1     6561.33     6769.94    148.22 o 
  -3   7   1     2593.34     2675.44     84.72 o 
  -2   7   1     7539.86     7718.11    122.33 o 
  -1   7   1     4044.54     4287.60     77.88 o 
   0   7   1     1079.39     1014.29     36.76 o 
   1   7   1     4484.12     4489.24     64.35 o 
   2   7   1     7148.08     7358.90    110.57 o 
   3   7   1     3093.38     2917.48     79.69 o 
   4   7   1     6899.28     6976.05    138.11 o 
   5   7   1     1626.84     1667.61     75.94 o 
   6   7   1      498.44      573.88     69.41 o 
   7   7   1      972.92      883.85    100.50 o 
   8   7   1     1332.07     1302.20    172.71 o 
   9   7   1     1195.12     1360.83    188.18 o 
  10   7   1      839.35     1126.44    194.14 o 
  11   7   1      350.18      507.40    158.71 o 
 -11   8   1       77.84       67.73    174.36 o 
 -10   8   1      560.33      844.06    253.25 o 
  -9   8   1      620.50      359.06    174.36 o 
  -8   8   1     1091.76      953.14    223.87 o 
  -7   8   1      595.42      739.40    114.73 o 
  -6   8   1     2142.27     2026.19    180.34 o 
  -5   8   1     1682.46     1606.27     94.16 o 
  -4   8   1     3277.50     3297.18    111.73 o 
  -3   8   1    18201.47    17916.64    285.44 o 
  -2   8   1     2023.78     1957.28     58.14 o 
  -1   8   1     6637.41     6622.44     92.13 o 
   0   8   1    39332.02    37510.97    364.74 o 
   1   8   1     6467.21     6561.18     99.43 o 
   2   8   1     2247.76     2180.07     59.59 o 
   3   8   1    17852.36    17326.86    222.63 o 
   4   8   1     3079.14     3162.00    102.05 o 
   5   8   1     1700.23     1577.94     92.96 o 
   6   8   1     1947.11     2092.25    146.03 o 
   7   8   1      640.55      754.92    129.40 o 
   8   8   1     1119.46      978.07    156.71 o 
   9   8   1      561.78      683.62    150.16 o 
  10   8   1      596.04      632.20    657.87 o 
  11   8   1       71.61       84.84    124.56 o 
 -10   9   1      422.34      402.04    196.12 o 
  -9   9   1       49.80       67.46    151.24 o 
  -8   9   1      924.82     1218.08    249.16 o 
  -7   9   1     2122.87     2061.32    273.37 o 
  -6   9   1     9795.75     9317.30    306.45 o 
  -5   9   1    13186.44    13212.13    302.11 o 
  -4   9   1     1215.89     1327.13     92.47 o 
  -3   9   1    10266.73    10044.04    186.17 o 
  -2   9   1    19528.53    19467.87    232.15 o 
  -1   9   1     6708.78     6836.31     91.40 o 
   0   9   1    11136.99    11120.15    149.25 o 
   1   9   1     6770.02     6890.46     95.21 o 
   2   9   1    18938.63    18769.56    218.43 o 
   3   9   1    10494.43    10139.08    158.91 o 
   4   9   1     1177.08     1195.09     96.80 o 
   5   9   1    13176.63    12742.67    290.11 o 
   6   9   1     9290.02     9767.27    308.65 o 
   7   9   1     2133.75     2540.95    350.90 o 
   8   9   1      786.76      793.47    205.37 o 
   9   9   1       51.16       67.46    125.40 o 
  10   9   1      414.57      484.19    193.40 o 
 -10  10   1      281.21       84.05    152.87 o 
  -9  10   1      745.94      699.62    222.51 o 
  -8  10   1     1167.92     1305.52    557.49 o 
  -7  10   1      942.73      911.47    153.56 o 
  -6  10   1      867.22      890.69    178.91 o 
  -5  10   1     2530.01     2915.37    163.62 o 
  -4  10   1    12628.80    12456.81    298.43 o 
  -3  10   1     4635.88     4612.91    175.38 o 
  -2  10   1    10810.06    10397.23    156.84 o 
  -1  10   1     8586.42     8615.65    129.62 o 
   0  10   1       88.81       88.30     24.15 o 
   1  10   1     8410.72     8318.18    110.22 o 
   2  10   1    10836.93    10260.48    183.91 o 
   3  10   1     4849.49     5090.62    118.58 o 
   4  10   1    12245.15    12213.27    242.69 o 
   5  10   1     2490.95     2825.19    158.92 o 
   6  10   1      886.83      902.93    156.27 o 
   7  10   1     1018.43      829.48    145.60 o 
   8  10   1     1261.92     1332.75    183.64 o 
   9  10   1      727.45     1126.68    265.76 o 
  10  10   1      318.19      297.86    194.76 o 
 -10  11   1      473.50      562.25    230.94 o 
  -9  11   1      525.77     1005.36    267.12 o 
  -8  11   1      297.83      144.40     97.61 o 
  -7  11   1      124.09        0.10     87.18 o 
  -6  11   1      566.67      544.98    129.27 o 
  -5  11   1     2320.41     2093.27    188.12 o 
  -4  11   1     3426.84     3463.48    348.96 o 
  -3  11   1     1143.46     1040.27    103.01 o 
  -2  11   1      116.09      123.14     79.28 o 
  -1  11   1     3658.90     3882.98    128.72 o 
   0  11   1     4176.08     3992.43    127.87 o 
   1  11   1     3769.59     3790.46    103.74 o 
   2  11   1      130.66       89.42     33.62 o 
   3  11   1     1085.34     1124.97     78.93 o 
   4  11   1     3342.00     3475.07    146.68 o 
   5  11   1     2357.33     2496.53    523.90 o 
   6  11   1      594.13      637.78    379.46 o 
   7  11   1      129.03      172.91    153.82 o 
   8  11   1      321.37      145.65    104.37 o 
   9  11   1      496.96      663.71    219.24 o 
  10  11   1      452.58      796.73    250.52 o 
  -9  12   1       51.88      223.87    181.43 o 
  -8  12   1     1290.89     1414.93    564.84 o 
  -7  12   1      777.09      910.89    165.38 o 
  -6  12   1     1568.67     1799.02    194.83 o 
  -5  12   1     1437.51     1305.97    190.41 o 
  -4  12   1     1161.30     1050.94    143.23 o 
  -3  12   1    14779.70    15005.46    481.33 o 
  -2  12   1     3996.12     4050.21    120.29 o 
  -1  12   1      859.39      846.91     94.41 o 
   0  12   1    13889.52    13773.62    351.62 o 
   1  12   1      892.99      972.17    167.27 o 
   2  12   1     4135.17     3993.22    128.42 o 
   3  12   1    14844.46    14602.02    375.46 o 
   4  12   1     1200.99     1156.98    378.51 o 
   5  12   1     1487.83     1712.85    173.02 o 
   6  12   1     1594.19     1576.91    181.63 o 
   7  12   1      826.30     1141.30    177.55 o 
   8  12   1     1216.05     1395.62    203.25 o 
   9  12   1       44.61       63.65    154.50 o 
  -9  13   1       31.64        0.00    142.26 o 
  -8  13   1      856.89      939.89    185.67 o 
  -7  13   1     1281.62     1233.16    187.25 o 
  -6  13   1     1990.92     2360.62    221.57 o 
  -5  13   1     7359.26     7916.76    350.41 o 
  -4  13   1      201.75      203.25    101.25 o 
  -3  13   1    10838.22    10926.81    633.25 o 
  -2  13   1     6654.37     6735.87    211.24 o 
  -1  13   1     1627.54     1761.64    188.39 o 
   0  13   1     3196.38     3067.51    231.79 o 
   1  13   1     1490.53     1479.06    184.56 o 
   2  13   1     6835.07     7040.61    579.66 o 
   3  13   1    10897.68    10431.85    413.11 o 
   4  13   1      247.28      388.44    186.06 o 
   5  13   1     7475.61     7570.97    551.10 o 
   6  13   1     2135.21     2779.98    368.58 o 
   7  13   1     1207.59     1336.68    304.11 o 
   8  13   1      814.49     1007.54    292.96 o 
  -8  14   1      692.46      659.36    263.58 o 
  -7  14   1      115.53        0.00    145.80 o 
  -6  14   1      220.47       38.90    179.53 o 
  -5  14   1      634.72      550.83    218.97 o 
  -4  14   1     2236.32     2648.33    363.95 o 
  -3  14   1     1019.63      500.23    185.51 o 
  -2  14   1     1968.83     2269.16    218.73 o 
  -1  14   1     1835.26     2108.47    212.35 o 
   0  14   1      448.64      289.80    117.00 o 
   1  14   1     1677.74     1820.94    229.85 o 
   2  14   1     2091.41     1784.31    201.18 o 
   3  14   1     1027.24     1200.19    172.20 o 
   4  14   1     2204.35     2134.77    335.39 o 
   5  14   1      620.28      606.32    235.56 o 
   6  14   1      269.95      661.27    236.38 o 
   7  14   1       99.79       33.73    174.91 o 
   8  14   1      659.62     1077.45    293.78 o 
  -8  15   1       11.52        0.00    205.91 o 
  -7  15   1       77.44        0.00    171.10 o 
  -6  15   1      260.96       45.43    157.50 o 
  -5  15   1     2285.79     2580.33    381.09 o 
  -4  15   1      316.57      343.01    197.75 o 
  -3  15   1      147.85       89.22    151.78 o 
  -2  15   1      781.31     1170.75    266.85 o 
  -1  15   1     3181.40     3184.65    262.61 o 
   0  15   1     1109.56      949.98    168.78 o 
   1  15   1     3019.57     2927.00    407.89 o 
   2  15   1      830.88      908.94    169.83 o 
   3  15   1      109.98      102.41     97.89 o 
   4  15   1      312.55      434.41    196.12 o 
   5  15   1     2409.63     2149.18    361.78 o 
   6  15   1      249.83      322.61    219.24 o 
   7  15   1       71.30       73.17    207.55 o 
   8  15   1       13.82       38.08    210.27 o 
  -7  16   1      618.51      523.08    269.29 o 
  -6  16   1      814.21     1234.40    315.26 o 
  -5  16   1     1846.29     1617.94    335.67 o 
  -4  16   1      948.53     1046.98    284.80 o 
  -3  16   1     5046.75     5572.75    517.64 o 
  -2  16   1      805.72      508.94    196.94 o 
  -1  16   1      180.08       86.59    113.78 o 
   0  16   1     7565.34     7773.59    401.73 o 
   1  16   1      138.59      268.19    128.81 o 
   2  16   1      778.60      660.47    196.53 o 
   3  16   1     5105.58     5269.36    333.84 o 
   4  16   1      892.25      848.68    252.70 o 
   5  16   1     1824.39     1266.77    308.74 o 
   6  16   1      823.71      533.42    260.59 o 
   7  16   1      592.79      404.21    245.90 o 
  -6  17   1      434.49      581.02    265.21 o 
  -5  17   1     2124.30     1679.69    371.03 o 
  -4  17   1      566.09      827.19    275.55 o 
  -3  17   1     4254.46     4532.57    501.32 o 
  -2  17   1     1738.20     1695.19    334.03 o 
  -1  17   1      675.07      741.73    311.46 o 
   0  17   1      452.56      474.82    153.39 o 
   1  17   1      699.99      932.15    266.44 o 
   2  17   1     1672.12     2000.25    276.09 o 
   3  17   1     4213.51     5074.73    347.21 o 
   4  17   1      562.37      969.73    292.96 o 
   5  17   1     2149.43     2568.09    420.53 o 
   6  17   1      417.69      560.08    246.72 o 
  -6  18   1      335.80      408.57    273.37 o 
  -5  18   1      475.20      902.00    303.02 o 
  -4  18   1       59.30        0.00    170.01 o 
  -3  18   1      105.64        0.00    156.41 o 
  -2  18   1      829.82      624.54    267.39 o 
  -1  18   1      202.82      118.60    177.63 o 
   0  18   1      212.75      552.22    176.60 o 
   1  18   1      180.94      222.07    135.78 o 
   2  18   1      832.72      765.52    185.96 o 
   3  18   1      117.61      378.92    204.28 o 
   4  18   1       61.45        0.00    160.49 o 
   5  18   1      465.21      643.86    270.38 o 
   6  18   1      299.90        0.00    199.39 o 
  -4  19   1      275.14      163.75    218.43 o 
  -3  19   1      182.01       93.84    204.28 o 
  -2  19   1      379.23      393.88    236.65 o 
  -1  19   1     1852.81     1506.41    348.72 o 
   0  19   1       46.51      238.12    141.92 o 
   1  19   1     1853.83     2506.55    291.68 o 
   2  19   1      379.79      481.43    273.65 o 
   3  19   1      185.65      249.71    228.22 o 
   4  19   1      281.56      389.52    245.08 o 
  -3  20   1     1031.45      655.28    299.22 o 
  -2  20   1      319.13      186.60    258.14 o 
  -1  20   1      277.01      265.49    239.92 o 
   0  20   1     1681.68     1704.71    379.19 o 
   1  20   1      252.98      120.11    133.95 o 
   2  20   1      341.06      645.76    269.57 o 
   3  20   1     1031.02      461.61    263.04 o 
   0   0   2     5991.33     5372.45    166.97 o 
   1   0   2     3663.92     3465.12     42.42 o 
   2   0   2    15448.85    16383.74    170.95 o 
   3   0   2    96254.45    96553.51    784.54 o 
   4   0   2    14731.94    14731.55    188.40 o 
   5   0   2    13621.65    13486.91    142.06 o 
   6   0   2       76.42       72.93     24.25 o 
   7   0   2       73.62      148.77     41.08 o 
   8   0   2        9.11       19.14     75.01 o 
   9   0   2      445.04      451.20    152.60 o 
  10   0   2        0.37        0.00     97.14 o 
  11   0   2     1134.70     1153.72    217.34 o 
  12   0   2      282.33      390.33    159.83 o 
 -12   1   2       25.36       50.35    133.04 o 
 -11   1   2      399.12      420.75    150.16 o 
 -10   1   2      914.32     1068.87    179.31 o 
  -9   1   2     1730.41     2372.18    263.45 o 
  -8   1   2     1427.38     1345.87    170.12 o 
  -7   1   2      962.46      853.96     59.69 o 
  -6   1   2     8553.64     8858.61    167.73 o 
  -5   1   2    38996.70    38362.70    391.23 o 
  -4   1   2    10740.66    10225.28    133.40 o 
  -3   1   2    20549.91    20347.61    251.84 o 
  -2   1   2     8059.27     8203.80     95.02 o 
  -1   1   2     7000.38     6781.74     74.64 o 
   0   1   2     1789.93     1639.78     27.66 o 
   1   1   2     6861.01     6581.03     61.74 o 
   2   1   2     9251.62     9001.77     98.29 o 
   3   1   2    20305.08    20375.93    195.88 o 
   4   1   2    10420.61    10188.24    147.17 o 
   5   1   2    38390.73    38002.66    379.87 o 
   6   1   2     8656.86     8585.01    128.44 o 
   7   1   2     1047.08      996.23     63.86 o 
   8   1   2     1356.12     1373.85    168.01 o 
   9   1   2     1695.50     2064.93    212.84 o 
  10   1   2      881.93      925.94    165.60 o 
  11   1   2      377.93      411.95    153.69 o 
  12   1   2       11.58       97.14    125.95 o 
 -11   2   2      187.51      171.36    122.89 o 
 -10   2   2       20.65       55.39    106.21 o 
  -9   2   2      260.65      137.49     94.89 o 
  -8   2   2     1459.62     1584.92    290.92 o 
  -7   2   2       12.29        0.00     46.35 o 
  -6   2   2    14624.10    13965.17    215.03 o 
  -5   2   2    13554.15    13198.68    165.26 o 
  -4   2   2     3104.85     3089.97     66.76 o 
  -3   2   2    12360.30    12012.48    120.74 o 
  -2   2   2    76568.11    77139.30    634.68 o 
  -1   2   2     4913.89     4968.11     78.71 o 
   0   2   2     1066.13     1084.51     20.27 o 
   1   2   2     5055.83     4979.38    100.06 o 
   2   2   2    75369.46    76782.95    711.45 o 
   3   2   2    12003.00    11510.20    142.03 o 
   4   2   2     3176.97     3249.74     61.79 o 
   5   2   2    13430.58    13470.49    194.29 o 
   6   2   2    14651.52    13958.30    231.74 o 
   7   2   2       21.76       69.76     32.10 o 
   8   2   2     1393.31     1914.45    192.53 o 
   9   2   2      263.63      150.13     98.21 o 
  10   2   2       25.20       51.64     95.78 o 
  11   2   2      146.37      109.74    113.56 o 
 -11   3   2       22.81      216.72    125.86 o 
 -10   3   2      150.95      184.73    116.76 o 
  -9   3   2     1531.50     1673.61    200.00 o 
  -8   3   2     1845.00     1869.71    193.85 o 
  -7   3   2      401.12      411.06     77.03 o 
  -6   3   2     5051.94     5011.43    111.83 o 
  -5   3   2    28701.38    27287.73    302.58 o 
  -4   3   2    10167.65    10190.89    128.63 o 
  -3   3   2    20306.14    20583.62    221.59 o 
  -2   3   2    61941.54    61381.75    600.02 o 
  -1   3   2    11512.32    11563.83    146.65 o 
   0   3   2      352.36      356.94     18.56 o 
   1   3   2    11023.13    11104.95    132.32 o 
   2   3   2    64650.18    64050.30    555.03 o 
   3   3   2    19315.11    19568.00    217.50 o 
   4   3   2    10646.23    10555.87    164.65 o 
   5   3   2    28909.48    27873.61    266.22 o 
   6   3   2     4796.48     4767.61    116.50 o 
   7   3   2      382.66      394.88     73.01 o 
   8   3   2     1776.77     1818.37    183.72 o 
   9   3   2     1585.24     1787.81    200.90 o 
  10   3   2      140.37       93.23    109.76 o 
  11   3   2       32.48        0.00    106.29 o 
 -11   4   2      333.39      363.61    143.69 o 
 -10   4   2      435.46      418.90    136.72 o 
  -9   4   2      636.00      539.45    135.82 o 
  -8   4   2      340.31      323.32    104.46 o 
  -7   4   2      303.89      272.66     70.02 o 
  -6   4   2     3168.05     3215.31    124.65 o 
  -5   4   2     8224.53     8088.25    118.41 o 
  -4   4   2     3014.42     2992.39     76.41 o 
  -3   4   2    84155.66    81789.39    786.44 o 
  -2   4   2       86.85      103.21     19.28 o 
  -1   4   2    11131.65    11586.27    151.54 o 
   0   4   2        8.20       24.74     13.29 o 
   1   4   2    10336.70    10838.02    134.23 o 
   2   4   2       52.44       93.50     16.22 o 
   3   4   2    84502.43    81767.99    686.85 o 
   4   4   2     2745.58     2815.39     63.87 o 
   5   4   2     8084.27     7898.70    123.64 o 
   6   4   2     2997.85     3107.12     92.75 o 
   7   4   2      250.05      248.46     75.27 o 
   8   4   2      316.90      384.59    109.66 o 
   9   4   2      611.71      810.49    153.10 o 
  10   4   2      394.36      318.80    118.39 o 
  11   4   2      357.33      359.29    142.22 o 
 -11   5   2      289.13        0.00    130.57 o 
 -10   5   2      129.02       20.29     96.97 o 
  -9   5   2      798.27      742.49    154.52 o 
  -8   5   2      168.41      208.18    210.40 o 
  -7   5   2      163.98      121.84     53.52 o 
  -6   5   2     4538.24     4998.28    109.46 o 
  -5   5   2    16927.31    16543.59    229.23 o 
  -4   5   2    21181.73    20675.39    282.40 o 
  -3   5   2    10255.64    10567.28    162.00 o 
  -2   5   2     5390.36     5247.00    104.61 o 
  -1   5   2     3216.57     3324.78     79.87 o 
   0   5   2    20393.25    20477.39    217.94 o 
   1   5   2     3474.73     3447.58     54.34 o 
   2   5   2     5385.54     5212.36     85.05 o 
   3   5   2    11375.83    11327.74    136.42 o 
   4   5   2    21466.22    20684.61    231.98 o 
   5   5   2    16272.90    16195.52    203.54 o 
   6   5   2     4457.19     4733.52    109.32 o 
   7   5   2      182.32      133.25     67.48 o 
   8   5   2      187.73      162.40     97.38 o 
   9   5   2      782.40      857.56    158.70 o 
  10   5   2      149.41      210.04    118.12 o 
  11   5   2      273.76      175.29    141.45 o 
 -11   6   2      180.13      210.54    179.26 o 
 -10   6   2      381.11      565.31    153.48 o 
  -9   6   2        2.19      102.47     95.15 o 
  -8   6   2     1367.99     1702.44    187.83 o 
  -7   6   2      322.36      488.77     72.54 o 
  -6   6   2    16095.27    16731.85    318.69 o 
  -5   6   2     4173.63     4095.84    113.56 o 
  -4   6   2    25721.96    25655.36    341.69 o 
  -3   6   2      504.44      459.38     41.16 o 
  -2   6   2    24962.35    24365.97    311.53 o 
  -1   6   2     4141.73     4110.46     80.34 o 
   0   6   2    18868.67    19403.96    199.04 o 
   1   6   2     4195.46     4279.55     61.19 o 
   2   6   2    26317.84    25637.00    267.81 o 
   3   6   2      466.43      377.55     30.56 o 
   4   6   2    26602.92    26054.38    279.76 o 
   5   6   2     4464.64     4303.83     96.00 o 
   6   6   2    16162.62    17178.21    306.79 o 
   7   6   2      303.63      520.31     81.29 o 
   8   6   2     1385.57     1380.41    171.78 o 
   9   6   2        4.47       39.49     93.45 o 
  10   6   2      353.97      267.66    119.63 o 
  11   6   2      171.14      152.32    124.52 o 
 -11   7   2       72.77      116.69    167.56 o 
 -10   7   2      366.30      288.33    184.43 o 
  -9   7   2     1206.78     1338.31    269.57 o 
  -8   7   2     1077.98     1452.28    260.59 o 
  -7   7   2      598.58      778.33    141.70 o 
  -6   7   2     7823.62     7154.26    252.52 o 
  -5   7   2     8554.74     8555.11    180.24 o 
  -4   7   2     5441.38     5532.27    133.08 o 
  -3   7   2     6396.99     6460.19    135.13 o 
  -2   7   2    33392.15    32172.21    388.50 o 
  -1   7   2     5755.27     5654.19    102.96 o 
   0   7   2     1198.41     1239.13     39.40 o 
   1   7   2     5978.92     5946.82     77.29 o 
   2   7   2    33195.35    32383.12    313.55 o 
   3   7   2     6565.86     6834.01    124.56 o 
   4   7   2     5571.63     5583.38    112.62 o 
   5   7   2     8722.16     8679.19    177.25 o 
   6   7   2     7557.00     7502.51    193.25 o 
   7   7   2      762.04      773.46    107.12 o 
   8   7   2     1047.84     1304.68    171.39 o 
   9   7   2     1108.47     1161.67    178.86 o 
  10   7   2      374.61      185.61    123.77 o 
  11   7   2       68.43        9.35    111.87 o 
 -11   8   2      385.05      347.63    192.31 o 
 -10   8   2      148.07      158.86    164.57 o 
  -9   8   2      193.11      430.60    186.06 o 
  -8   8   2      131.79      300.03    153.96 o 
  -7   8   2     2385.15     2382.81    171.38 o 
  -6   8   2     5875.99     6150.66    240.70 o 
  -5   8   2    11087.97    11061.05    311.58 o 
  -4   8   2     5432.22     5365.82    124.79 o 
  -3   8   2    13231.12    13190.91    238.45 o 
  -2   8   2     1269.20     1162.12     57.82 o 
  -1   8   2     6292.23     6453.78    101.61 o 
   0   8   2     2491.19     2409.28     63.99 o 
   1   8   2     6516.52     6684.09    105.45 o 
   2   8   2     1329.71     1277.93     48.35 o 
   3   8   2    14016.93    13669.85    187.33 o 
   4   8   2     5491.45     5369.97    130.57 o 
   5   8   2    10761.91    11269.30    253.76 o 
   6   8   2     6237.93     6280.95    229.89 o 
   7   8   2     2210.28     2034.74    152.02 o 
   8   8   2      137.11      402.22    115.79 o 
   9   8   2      205.24      281.35    188.64 o 
  10   8   2      170.45      290.71    128.53 o 
  11   8   2      400.90      384.65    161.47 o 
 -10   9   2       87.30        0.00    126.21 o 
  -9   9   2      542.86      755.93    219.79 o 
  -8   9   2      367.21      325.25    169.46 o 
  -7   9   2      425.03      111.69     83.76 o 
  -6   9   2     5707.43     5534.84    234.07 o 
  -5   9   2     6907.56     6862.92    210.28 o 
  -4   9   2    13928.09    14757.37    306.57 o 
  -3   9   2    16495.29    16059.24    252.22 o 
  -2   9   2     8900.65     8690.35    145.95 o 
  -1   9   2       31.45       54.99     15.83 o 
   0   9   2     5989.59     5957.93     99.45 o 
   1   9   2       43.14       47.44     17.22 o 
   2   9   2     9513.19     9400.55    135.54 o 
   3   9   2    15800.56    15999.73    276.33 o 
   4   9   2    14073.79    14542.66    262.64 o 
   5   9   2     6863.21     7154.73    280.02 o 
   6   9   2     5294.09     5569.60    272.63 o 
   7   9   2      537.73      380.40     90.79 o 
   8   9   2      340.16        0.00     85.87 o 
   9   9   2      580.04      881.47    162.86 o 
  10   9   2       91.04      106.63    123.29 o 
 -10  10   2      697.96      224.41    192.59 o 
  -9  10   2      433.85      208.36    168.10 o 
  -8  10   2      770.20      822.70    159.60 o 
  -7  10   2       98.48       98.76     92.44 o 
  -6  10   2     4975.42     5299.17    232.92 o 
  -5  10   2     1027.09      985.63    118.39 o 
  -4  10   2    14986.13    14743.12    313.40 o 
  -3  10   2      746.48      704.81     64.33 o 
  -2  10   2     9255.88     9277.15    153.22 o 
  -1  10   2     1388.45     1391.96     51.54 o 
   0  10   2     2092.12     2111.64     65.34 o 
   1  10   2     1271.28     1335.33     42.27 o 
   2  10   2     9358.30     9116.03    108.49 o 
   3  10   2      689.11      797.38     56.01 o 
   4  10   2    14820.75    14389.08    403.16 o 
   5  10   2     1023.87     1082.88    181.31 o 
   6  10   2     5261.47     4818.25    258.86 o 
   7  10   2      124.82        0.00     74.74 o 
   8  10   2      748.63     1037.46    229.04 o 
   9  10   2      437.01      372.93    183.88 o 
  10  10   2      721.58      633.52    224.14 o 
 -10  11   2       24.48       91.12    173.55 o 
  -9  11   2      531.14      632.16    227.68 o 
  -8  11   2      737.21      546.19    151.45 o 
  -7  11   2     2168.38     2634.04    232.24 o 
  -6  11   2     3749.26     3899.07    257.89 o 
  -5  11   2      612.23      579.20    380.41 o 
  -4  11   2     3504.88     3765.75    212.15 o 
  -3  11   2      582.98      586.97    109.90 o 
  -2  11   2    19826.05    20173.36    356.72 o 
  -1  11   2     6331.53     6081.56    151.91 o 
   0  11   2     1497.94     1466.12    165.04 o 
   1  11   2     6532.11     6333.86    122.57 o 
   2  11   2    19411.04    19593.36    323.25 o 
   3  11   2      552.06      529.06     63.70 o 
   4  11   2     3259.22     3350.15    165.84 o 
   5  11   2      660.61      754.95    124.97 o 
   6  11   2     3944.88     4022.44    243.71 o 
   7  11   2     2292.88     2630.71    223.81 o 
   8  11   2      707.58      739.80    171.91 o 
   9  11   2      561.20      600.06    206.46 o 
  10  11   2       26.85       29.65    165.11 o 
  -9  12   2      241.08      266.30    173.82 o 
  -8  12   2      126.39       87.11    116.55 o 
  -7  12   2     1654.82     2022.86    216.77 o 
  -6  12   2     5238.35     5533.95    408.84 o 
  -5  12   2    10309.42    10400.87    583.20 o 
  -4  12   2     1988.48     1853.48    177.61 o 
  -3  12   2     3166.66     2981.67    199.52 o 
  -2  12   2     1161.61     1339.24     79.67 o 
  -1  12   2     4813.25     4888.22    194.93 o 
   0  12   2      848.16     1014.10    106.30 o 
   1  12   2     4579.40     4498.97    193.04 o 
   2  12   2     1115.73     1081.19    117.59 o 
   3  12   2     3118.41     2892.27    182.14 o 
   4  12   2     2058.20     1909.66    436.31 o 
   5  12   2    10559.99    11434.58    427.47 o 
   6  12   2     5442.86     4773.85    427.88 o 
   7  12   2     1716.64     2198.42    345.19 o 
   8  12   2      116.47      137.64    180.89 o 
  -9  13   2      581.48      981.43    270.93 o 
  -8  13   2      100.35      107.17    111.78 o 
  -7  13   2      984.05      866.45    166.16 o 
  -6  13   2     1566.98     1444.59    191.98 o 
  -5  13   2     4086.29     4717.45    295.14 o 
  -4  13   2     5414.18     5507.23    357.15 o 
  -3  13   2     6248.76     6123.01    429.10 o 
  -2  13   2     2002.50     2027.58    173.37 o 
  -1  13   2      589.05      407.40     85.49 o 
   0  13   2       23.69      101.88     90.93 o 
   1  13   2      561.97      388.11    191.91 o 
   2  13   2     2052.67     2038.43    199.40 o 
   3  13   2     6106.21     6408.10    318.74 o 
   4  13   2     5601.04     5820.83    469.77 o 
   5  13   2     4347.46     4125.09    426.25 o 
   6  13   2     1601.16     1867.10    326.96 o 
   7  13   2      962.98      918.59    273.37 o 
   8  13   2      103.38      159.94    201.02 o 
  -8  14   2       74.30        0.00    175.18 o 
  -7  14   2      309.73      428.42    231.76 o 
  -6  14   2     3060.95     2776.99    397.14 o 
  -5  14   2      491.08      337.30    189.32 o 
  -4  14   2    10399.40    11127.83    684.66 o 
  -3  14   2     2403.46     2895.59    357.43 o 
  -2  14   2     1672.84     1484.65    280.99 o 
  -1  14   2     2960.44     3001.95    356.07 o 
   0  14   2      971.53     1102.70    170.84 o 
   1  14   2     2733.76     3140.75    358.65 o 
   2  14   2     1539.31     1670.35    199.79 o 
   3  14   2     2487.34     2706.22    231.66 o 
   4  14   2    10941.54    10299.81    653.65 o 
   5  14   2      480.93      274.46    175.72 o 
   6  14   2     3028.27     2626.30    380.00 o 
   7  14   2      300.93      137.91    203.74 o 
   8  14   2       69.23       51.14    186.87 o 
  -8  15   2       17.38        0.00    199.93 o 
  -7  15   2     1165.04     1879.62    377.56 o 
  -6  15   2     2214.48     3022.89    424.07 o 
  -5  15   2      141.98        0.00    145.53 o 
  -4  15   2     2106.86     1977.00    340.29 o 
  -3  15   2     1465.04     1682.41    311.73 o 
  -2  15   2     3754.50     4634.03    453.45 o 
  -1  15   2     3459.44     3505.45    392.52 o 
   0  15   2      312.96      451.02    137.27 o 
   1  15   2     3566.64     3697.18    278.97 o 
   2  15   2     3962.14     3889.80    280.80 o 
   3  15   2     1442.87     1256.83    187.60 o 
   4  15   2     2213.01     1660.65    312.00 o 
   5  15   2      118.50      121.59    162.94 o 
   6  15   2     2175.68     2569.45    402.85 o 
   7  15   2     1216.98     2269.41    399.59 o 
   8  15   2       13.62        0.00    195.58 o 
  -7  16   2     1304.58     1238.75    332.95 o 
  -6  16   2      930.25      954.23    301.39 o 
  -5  16   2     1563.15     2168.77    374.29 o 
  -4  16   2      158.39      243.72    186.60 o 
  -3  16   2      496.78      459.43    217.34 o 
  -2  16   2      320.37      255.42    176.27 o 
  -1  16   2     3210.41     3776.64    429.24 o 
   0  16   2      351.01      151.01    116.26 o 
   1  16   2     3351.16     3863.43    295.46 o 
   2  16   2      375.33      443.14    231.35 o 
   3  16   2      520.83      558.49    155.16 o 
   4  16   2      192.21      412.10    207.00 o 
   5  16   2     1448.01     1629.64    331.31 o 
   6  16   2      887.06      757.56    282.35 o 
   7  16   2     1251.10     1815.42    374.84 o 
  -6  17   2      953.00      697.44    276.09 o 
  -5  17   2     1689.37     2441.60    418.63 o 
  -4  17   2      703.64      795.91    285.07 o 
  -3  17   2     3002.83     2504.71    402.31 o 
  -2  17   2      540.10      832.36    269.84 o 
  -1  17   2       52.14        0.00    127.57 o 
   0  17   2      328.14        4.35    160.22 o 
   1  17   2       79.21      215.85    142.05 o 
   2  17   2      523.08       99.50    260.45 o 
   3  17   2     2947.57     3379.28    510.16 o 
   4  17   2      700.08      568.51    241.55 o 
   5  17   2     1577.38     1698.73    356.88 o 
   6  17   2      916.64     1849.70    387.62 o 
  -6  18   2      600.30      624.00    295.41 o 
  -5  18   2      222.53       28.56    193.67 o 
  -4  18   2     2699.62     2729.39    432.77 o 
  -3  18   2      765.38      903.36    286.70 o 
  -2  18   2      724.41     1003.19    300.03 o 
  -1  18   2     1030.41     1094.58    301.94 o 
   0  18   2       37.38        0.00    158.04 o 
   1  18   2     1005.04      866.09    270.38 o 
   2  18   2      735.73      830.64    195.62 o 
   3  18   2      730.72      820.67    270.65 o 
   4  18   2     2593.31     2507.43    423.80 o 
   5  18   2      236.96      145.80    198.84 o 
   6  18   2      614.53      392.79    259.50 o 
  -4  19   2      486.65      684.93    269.29 o 
  -3  19   2      113.80        0.00    180.62 o 
  -2  19   2      158.81      190.41    214.08 o 
  -1  19   2      600.74      813.32    275.28 o 
   0  19   2      295.79      291.60    218.43 o 
   1  19   2      573.12      470.86    245.36 o 
   2  19   2      173.45      408.02    225.50 o 
   3  19   2      114.50        0.00    189.87 o 
   4  19   2      490.16       99.01    215.98 o 
  -3  20   2      490.32      190.41    233.12 o 
  -2  20   2      145.43      195.58    248.08 o 
  -1  20   2      850.20     1273.84    342.47 o 
   0  20   2       66.53      371.30    244.54 o 
   1  20   2      903.13      668.88    272.29 o 
   2  20   2      161.49      538.59    257.87 o 
   1   0   3     9087.90     8784.11     87.89 o 
   2   0   3    14073.74    13690.97    120.02 o 
   3   0   3     4779.40     4672.06     82.89 o 
   4   0   3      636.18      642.35     31.83 o 
   5   0   3     3678.74     3287.30     76.69 o 
   6   0   3    24660.23    24117.20    304.15 o 
   7   0   3    11683.91    11363.09    215.73 o 
   8   0   3     1370.21     1052.61    160.29 o 
   9   0   3        2.96        0.00     80.52 o 
  10   0   3     1963.84     2074.13    234.75 o 
  11   0   3        2.07        0.00     95.70 o 
 -11   1   3      133.48      150.39    127.70 o 
 -10   1   3      409.84      164.70    153.42 o 
  -9   1   3     4671.05     4787.66    303.81 o 
  -8   1   3      322.05      143.57     95.51 o 
  -7   1   3     3605.62     3665.43    107.23 o 
  -6   1   3     2882.85     2900.63     89.57 o 
  -5   1   3    11409.71    11037.34    160.00 o 
  -4   1   3     5760.16     5526.36    101.69 o 
  -3   1   3     3611.99     3762.58     80.75 o 
  -2   1   3     9528.61     9379.24    111.57 o 
  -1   1   3    25088.73    25637.58    210.17 o 
   0   1   3    14010.65    14866.77    130.47 o 
   1   1   3    26619.04    26595.53    231.00 o 
   2   1   3     8700.34     8922.47     93.51 o 
   3   1   3     3769.96     3937.18     55.82 o 
   4   1   3     5571.23     5415.42     82.25 o 
   5   1   3    11248.11    11146.48    178.73 o 
   6   1   3     2839.46     2756.24     86.93 o 
   7   1   3     3618.28     3732.71    131.59 o 
   8   1   3      329.40      255.44    100.19 o 
   9   1   3     4730.94     4546.94    306.42 o 
  10   1   3      353.54      187.20    185.38 o 
  11   1   3      165.13      278.80    133.29 o 
 -11   2   3      265.33      222.05    123.40 o 
 -10   2   3     2791.76     3373.09    284.60 o 
  -9   2   3      469.88      592.13    141.95 o 
  -8   2   3     3468.61     3193.66    238.01 o 
  -7   2   3     2643.26     2561.30    145.85 o 
  -6   2   3       39.55       65.08     31.88 o 
  -5   2   3     3250.32     3196.98     87.23 o 
  -4   2   3     3726.36     3833.19     90.90 o 
  -3   2   3     2888.65     3096.27     60.51 o 
  -2   2   3     6137.13     5709.80     78.28 o 
  -1   2   3    31592.44    31667.19    261.72 o 
   0   2   3    13119.58    12992.31    122.75 o 
   1   2   3    31144.20    31714.96    260.72 o 
   2   2   3     6428.55     6020.11     70.98 o 
   3   2   3     3422.69     3641.48     76.30 o 
   4   2   3     3983.00     3955.97     72.79 o 
   5   2   3     3113.62     3092.90     86.32 o 
   6   2   3       17.22       27.79     24.76 o 
   7   2   3     2624.22     2782.87     99.52 o 
   8   2   3     3532.01     3466.35    239.22 o 
   9   2   3      441.12      384.45    123.10 o 
  10   2   3     2848.98     2761.60    255.65 o 
  11   2   3      230.01      167.46    122.13 o 
 -11   3   3      102.91       86.29    139.82 o 
 -10   3   3      382.40      309.41    128.66 o 
  -9   3   3     1678.68     1720.89    204.37 o 
  -8   3   3     3037.04     2723.67    222.24 o 
  -7   3   3     3108.22     3162.63    157.39 o 
  -6   3   3     4492.26     4587.42    127.44 o 
  -5   3   3     9403.03     9287.67    177.27 o 
  -4   3   3    13604.35    13262.98    162.17 o 
  -3   3   3    13695.00    13713.45    160.44 o 
  -2   3   3     4890.98     4932.86     81.29 o 
  -1   3   3   107234.32   107746.07   1039.57 o 
   0   3   3    50413.23    52075.52    396.14 o 
   1   3   3   103253.55   104358.49    895.06 o 
   2   3   3     5158.48     5157.47     88.73 o 
   3   3   3    13400.94    13604.72    167.20 o 
   4   3   3    14293.55    13909.52    175.29 o 
   5   3   3     9267.36     9133.15    130.75 o 
   6   3   3     4257.55     4174.90    138.06 o 
   7   3   3     3315.32     3147.39    149.68 o 
   8   3   3     2951.39     2983.42    223.97 o 
   9   3   3     1663.20     1686.98    198.12 o 
  10   3   3      373.49      374.96    123.16 o 
  11   3   3       93.21      234.87    129.68 o 
 -11   4   3      112.31       66.41    126.49 o 
 -10   4   3     1148.73     1044.67    198.16 o 
  -9   4   3      758.45      578.19    139.50 o 
  -8   4   3     1544.70     1588.90    392.11 o 
  -7   4   3    10268.79    10499.89    278.72 o 
  -6   4   3     7228.04     6971.30    163.42 o 
  -5   4   3    10739.95    10993.78    141.95 o 
  -4   4   3     3022.11     2971.09     94.16 o 
  -3   4   3     7890.78     7526.31    126.20 o 
  -2   4   3    66597.84    66269.10    630.78 o 
  -1   4   3    29440.79    29870.60    339.49 o 
   0   4   3    11882.33    12259.51    162.73 o 
   1   4   3    30682.43    31025.24    259.36 o 
   2   4   3    63905.47    63659.24    731.23 o 
   3   4   3     7867.44     7820.27    118.10 o 
   4   4   3     3149.44     3079.09     75.15 o 
   5   4   3    11007.53    10882.57    161.83 o 
   6   4   3     7207.81     7025.36    138.76 o 
   7   4   3     9928.67    10136.59    346.22 o 
   8   4   3     1573.25     1321.05    215.44 o 
   9   4   3      754.22      571.22    135.73 o 
  10   4   3     1105.78     1218.95    198.03 o 
  11   4   3      112.18       47.26    113.47 o 
 -11   5   3       21.52        0.00    139.82 o 
 -10   5   3      437.51      324.32    132.32 o 
  -9   5   3     5020.64     4704.42    305.46 o 
  -8   5   3       10.95       57.16     81.60 o 
  -7   5   3      842.26      865.24     99.93 o 
  -6   5   3     2015.74     2139.98     90.11 o 
  -5   5   3     5559.11     5332.71    116.10 o 
  -4   5   3     7367.43     7096.84    140.65 o 
  -3   5   3     8116.15     8266.81    151.19 o 
  -2   5   3    26733.70    27487.18    325.26 o 
  -1   5   3    44880.90    44828.64    533.43 o 
   0   5   3     9966.34    10496.20    133.79 o 
   1   5   3    44932.26    45394.44    387.16 o 
   2   5   3    25737.01    25946.84    287.81 o 
   3   5   3     8668.86     8748.29    121.81 o 
   4   5   3     7406.64     7238.97    157.49 o 
   5   5   3     5377.79     5311.65    104.84 o 
   6   5   3     2009.86     2143.59    105.59 o 
   7   5   3      872.37     1181.03    125.91 o 
   8   5   3       10.38       96.52    139.00 o 
   9   5   3     4690.81     4873.05    444.47 o 
  10   5   3      462.28      295.22    128.65 o 
  11   5   3       23.19        0.00    105.23 o 
 -11   6   3       89.07        0.00    157.77 o 
 -10   6   3      898.77     1178.09    266.30 o 
  -9   6   3     1050.52     1073.91    248.08 o 
  -8   6   3      905.41      786.66    207.27 o 
  -7   6   3     1600.49     1558.49    140.04 o 
  -6   6   3     4571.52     4534.38    172.83 o 
  -5   6   3     5051.07     5178.07    128.45 o 
  -4   6   3     3855.69     3943.95    105.32 o 
  -3   6   3     1481.55     1440.58     62.24 o 
  -2   6   3     2461.90     2429.59     68.05 o 
  -1   6   3    28664.10    28172.71    359.27 o 
   0   6   3    23842.81    23440.60    256.35 o 
   1   6   3    28656.13    27738.53    257.92 o 
   2   6   3     2532.05     2493.75     56.33 o 
   3   6   3     1155.50     1178.91     62.08 o 
   4   6   3     3869.70     3783.21     89.71 o 
   5   6   3     5037.08     5011.67    119.81 o 
   6   6   3     4717.32     4605.99    163.18 o 
   7   6   3     1786.14     1923.73    173.78 o 
   8   6   3      792.56      483.96    121.92 o 
   9   6   3      979.94     1711.40    283.98 o 
  10   6   3      919.55     1005.45    178.20 o 
  11   6   3       92.44       27.32    170.96 o 
 -11   7   3       27.93        0.00    152.60 o 
 -10   7   3       45.99       68.00    160.49 o 
  -9   7   3     1443.99      644.67    207.55 o 
  -8   7   3     5444.74     4921.28    401.76 o 
  -7   7   3     7472.18     7829.27    245.31 o 
  -6   7   3     1185.32     1497.30    321.79 o 
  -5   7   3     8157.87     7963.91    382.65 o 
  -4   7   3     5228.57     5203.89    126.70 o 
  -3   7   3     8465.50     8574.56    159.08 o 
  -2   7   3    11687.82    11888.87    206.09 o 
  -1   7   3    34004.57    33413.13    419.58 o 
   0   7   3    19143.94    18534.30    209.77 o 
   1   7   3    34097.68    33335.26    293.25 o 
   2   7   3    12176.38    12437.96    162.90 o 
   3   7   3     8226.24     8250.98    117.99 o 
   4   7   3     5340.85     5089.83    131.13 o 
   5   7   3     8137.84     8119.97    171.67 o 
   6   7   3     1164.11     1340.26     92.25 o 
   7   7   3     7638.93     8032.92    475.89 o 
   8   7   3     5519.79     6125.72    301.01 o 
   9   7   3     1434.09     1418.83    323.29 o 
  10   7   3       53.90       65.54    110.26 o 
  11   7   3       26.47       67.91    121.14 o 
 -11   8   3      332.89      149.61    184.43 o 
 -10   8   3     1561.31     1612.77    323.70 o 
  -9   8   3      277.90      466.78    186.06 o 
  -8   8   3      351.99      301.39    153.69 o 
  -7   8   3     4283.07     4363.39    205.26 o 
  -6   8   3     5825.75     5635.59    229.55 o 
  -5   8   3     3473.95     3654.48    176.14 o 
  -4   8   3     2094.33     2172.92     98.36 o 
  -3   8   3     5438.08     5259.42    163.08 o 
  -2   8   3    17426.96    17251.62    269.59 o 
  -1   8   3    13888.13    13558.68    183.66 o 
   0   8   3    15910.56    16418.02    245.87 o 
   1   8   3    13599.63    13858.62    149.94 o 
   2   8   3    17525.28    17310.92    200.78 o 
   3   8   3     5411.63     5390.00    101.58 o 
   4   8   3     2109.29     2205.72     75.22 o 
   5   8   3     3468.74     3682.10    126.40 o 
   6   8   3     5768.23     5691.40    314.58 o 
   7   8   3     3888.51     4156.19    236.19 o 
   8   8   3      300.02      217.91    101.53 o 
   9   8   3      266.42      124.25    138.05 o 
  10   8   3     1625.02     1810.00    386.80 o 
  11   8   3      295.08       58.91    136.28 o 
 -10   9   3      693.99      712.13    242.36 o 
  -9   9   3     2660.22     2768.29    368.58 o 
  -8   9   3     1571.77     1452.87    193.00 o 
  -7   9   3      153.18       63.74     71.25 o 
  -6   9   3     1303.25     1539.58    141.64 o 
  -5   9   3     1103.26     1145.39    100.62 o 
  -4   9   3     2127.41     2204.15    105.37 o 
  -3   9   3     3874.30     3749.17    121.46 o 
  -2   9   3    10784.75    10842.68    176.21 o 
  -1   9   3     2310.62     2212.19     48.95 o 
   0   9   3      613.19      661.66     46.34 o 
   1   9   3     2316.72     2337.72     51.96 o 
   2   9   3    11208.89    11317.43    130.48 o 
   3   9   3     3909.02     3848.29     94.10 o 
   4   9   3     2215.80     2283.08     99.59 o 
   5   9   3     1340.69     1372.29    116.24 o 
   6   9   3     1198.75     1157.96    117.39 o 
   7   9   3      189.14      161.10     77.90 o 
   8   9   3     1551.45     1315.45    174.54 o 
   9   9   3     2697.08     3306.19    260.82 o 
  10   9   3      618.08      361.23    190.68 o 
 -10  10   3      504.92      269.29    193.13 o 
  -9  10   3      630.12      643.31    218.16 o 
  -8  10   3      410.45      247.49    398.77 o 
  -7  10   3      619.84      434.72    123.80 o 
  -6  10   3     1748.44     2207.22    166.50 o 
  -5  10   3     4191.73     4666.14    210.52 o 
  -4  10   3      111.38      193.98     66.85 o 
  -3  10   3      415.62      354.05     61.66 o 
  -2  10   3     2384.03     2428.63     97.73 o 
  -1  10   3    29646.31    29759.89    406.58 o 
   0  10   3    22938.54    22191.49    302.83 o 
   1  10   3    29613.13    29268.36    287.36 o 
   2  10   3     2440.20     2431.50     67.19 o 
   3  10   3      452.33      458.42     68.01 o 
   4  10   3       95.07       93.53     42.26 o 
   5  10   3     4203.64     4593.41    193.31 o 
   6  10   3     1762.58     2119.49    395.10 o 
   7  10   3      648.25      337.49    282.62 o 
   8  10   3      418.51      425.97    171.64 o 
   9  10   3      685.59      744.50    218.70 o 
  10  10   3      509.57      447.46    205.37 o 
 -10  11   3      111.38      310.64    204.55 o 
  -9  11   3      297.24      197.21    181.71 o 
  -8  11   3     6341.95     5840.13    336.19 o 
  -7  11   3     3479.00     3798.14    272.26 o 
  -6  11   3      500.40      789.40    152.74 o 
  -5  11   3     1401.71     1505.59    171.53 o 
  -4  11   3     4611.14     4788.60    206.23 o 
  -3  11   3     6334.43     6413.12    278.95 o 
  -2  11   3     7364.32     7616.65    194.02 o 
  -1  11   3    18751.18    18992.40    339.11 o 
   0  11   3     7458.91     7932.56    420.67 o 
   1  11   3    19183.07    18924.27    277.94 o 
   2  11   3     7238.87     7391.91    224.69 o 
   3  11   3     6203.98     6167.16    197.40 o 
   4  11   3     4828.61     4894.38    267.20 o 
   5  11   3     1359.56     1147.06    143.50 o 
   6  11   3      553.23      822.52    246.31 o 
   7  11   3     3506.04     3801.78    254.57 o 
   8  11   3     6575.35     6377.64    451.00 o 
   9  11   3      281.10      106.90    159.67 o 
  10  11   3      121.91       61.48    167.02 o 
  -9  12   3       73.75        0.00    151.78 o 
  -8  12   3      376.84      425.58    197.62 o 
  -7  12   3     2401.15     2362.71    386.26 o 
  -6  12   3      889.34      903.31    159.72 o 
  -5  12   3     1136.64     1444.18    178.42 o 
  -4  12   3     2027.15     2035.52    190.27 o 
  -3  12   3     4852.26     5135.48    260.07 o 
  -2  12   3     5191.84     5043.34    125.01 o 
  -1  12   3     2753.44     2452.45    180.17 o 
   0  12   3     6312.30     6577.75    282.26 o 
   1  12   3     2847.85     2873.16    167.84 o 
   2  12   3     5156.62     5111.65    182.64 o 
   3  12   3     4942.20     5055.89    132.62 o 
   4  12   3     2134.32     2215.92    205.00 o 
   5  12   3     1113.69     1544.72    187.39 o 
   6  12   3      802.42      698.53    226.04 o 
   7  12   3     2401.57     2013.72    335.39 o 
  -9  13   3      337.94      181.98    188.51 o 
  -8  13   3       79.24       57.58    119.46 o 
  -7  13   3      429.56      230.71    256.51 o 
  -6  13   3     1030.77     1292.15    229.58 o 
  -5  13   3      995.04     1229.76    177.89 o 
  -4  13   3     1253.63     1382.66    267.53 o 
  -3  13   3      374.92      160.55     94.38 o 
  -2  13   3     5344.77     4946.00    207.33 o 
  -1  13   3      435.45      502.14    112.58 o 
   0  13   3    11338.51    10784.86    637.06 o 
   1  13   3      489.24      511.45     96.41 o 
   2  13   3     5209.55     4996.55    351.11 o 
   3  13   3      455.37      263.49     87.05 o 
   4  13   3     1291.44     1441.36    193.67 o 
   5  13   3     1038.06      979.73    169.84 o 
   6  13   3     1003.81     1110.63    274.46 o 
  -8  14   3      781.66      982.19    195.00 o 
  -7  14   3      369.11      336.61    134.24 o 
  -6  14   3     1700.78     1920.59    221.47 o 
  -5  14   3     1989.33     2193.30    243.32 o 
  -4  14   3       33.90       33.94    155.05 o 
  -3  14   3     1515.78     1651.94    301.12 o 
  -2  14   3     2331.68     2833.84    358.51 o 
  -1  14   3     5338.66     5434.57    444.74 o 
   0  14   3     8201.79     7615.04    522.27 o 
   1  14   3     5423.85     5388.49    307.48 o 
   2  14   3     2365.09     2398.42    224.77 o 
   3  14   3     1465.32     1356.53    181.29 o 
   4  14   3       26.31      245.08    167.02 o 
   5  14   3     1999.33     2930.14    384.08 o 
   6  14   3     1784.20     2197.87    363.41 o 
  -8  15   3     1094.11     1097.85    326.42 o 
  -7  15   3     1037.42     1293.43    331.59 o 
  -6  15   3      335.53      362.05    213.53 o 
  -5  15   3      532.46      761.37    249.16 o 
  -4  15   3     1787.70     2787.06    381.64 o 
  -3  15   3     1772.68     1739.80    322.34 o 
  -2  15   3     6189.70     6726.09    526.89 o 
  -1  15   3     3432.62     3853.08    407.48 o 
   0  15   3     2608.88     2655.40    344.10 o 
   1  15   3     3516.92     3207.86    361.51 o 
   2  15   3     6154.08     6429.48    348.63 o 
   3  15   3     1695.12     1916.42    216.36 o 
   4  15   3     1768.67     1829.29    334.58 o 
   5  15   3      507.71      468.95    211.35 o 
   6  15   3      312.04      400.13    226.86 o 
  -7  16   3       95.87      156.95    207.82 o 
  -6  16   3      162.30      286.70    220.88 o 
  -5  16   3      444.95      307.10    189.87 o 
  -4  16   3      433.35      482.55    221.96 o 
  -3  16   3      982.97      711.04    233.66 o 
  -2  16   3      652.51      680.85    251.07 o 
  -1  16   3      142.04       30.19    166.20 o 
   0  16   3     3032.49     3056.62    386.53 o 
   1  16   3      142.03       18.50    153.14 o 
   2  16   3      653.05      483.37    195.03 o 
   3  16   3      959.27     1209.19    280.58 o 
   4  16   3      446.57      232.03    185.24 o 
   5  16   3      465.42      122.13    195.58 o 
  -6  17   3      921.37     1103.29    322.06 o 
  -5  17   3      200.35      337.03    227.68 o 
  -4  17   3       48.44        0.00    165.38 o 
  -3  17   3      139.96        0.00    147.98 o 
  -2  17   3     1474.55      981.15    289.15 o 
  -1  17   3       64.11        0.00    153.14 o 
   0  17   3     3415.93     4067.97    447.19 o 
   1  17   3       60.05       67.73    161.58 o 
   2  17   3     1416.41     1259.15    281.81 o 
   3  17   3      111.74       69.91    173.82 o 
  -5  18   3      758.35      421.89    233.93 o 
  -4  18   3      404.46      443.38    230.94 o 
  -3  18   3     1405.23     1470.78    353.35 o 
  -2  18   3     1781.63     1805.36    367.22 o 
  -1  18   3      140.97        0.00    163.75 o 
   0  18   3      999.49      560.89    244.27 o 
   1  18   3      175.24       64.74    185.24 o 
   2  18   3     1769.89     2069.48    352.53 o 
  -4  19   3      882.81     1428.62    355.52 o 
  -3  19   3      472.30      435.77    239.64 o 
  -2  19   3     1843.96     2299.88    412.92 o 
  -1  19   3      942.94     1410.12    344.10 o 
   0  19   3        2.54        0.00    176.81 o 
   1  19   3      913.50      756.47    268.75 o 
   2  19   3     1891.53     1439.23    327.23 o 
  -3  20   3      344.98      275.28    268.75 o 
  -2  20   3       67.15      157.50    219.52 o 
  -1  20   3      217.97      103.64    211.63 o 
   0  20   3      422.01      360.15    235.56 o 
   1  20   3      195.57      122.41    209.99 o 
   2  20   3       75.22      353.62    236.38 o 
   0   0   4     1122.42     1004.69     45.82 o 
   1   0   4     1401.44     1633.30     36.81 o 
   2   0   4    12811.98    12552.31    128.64 o 
   3   0   4      623.29      597.15     21.53 o 
   4   0   4     8761.67     8540.06    101.18 o 
   5   0   4     2232.80     2298.37     56.01 o 
   6   0   4      133.12      142.94     35.38 o 
   7   0   4     4819.48     4618.00    159.43 o 
   8   0   4        5.08      159.14     87.84 o 
   9   0   4      110.92       39.29     86.89 o 
  10   0   4       84.25      114.51    104.29 o 
  11   0   4      715.01      389.00    148.14 o 
 -11   1   4       34.44        0.00    105.82 o 
 -10   1   4      913.93      874.50    173.75 o 
  -9   1   4      252.66      239.75    106.38 o 
  -8   1   4     6319.06     6209.76    306.34 o 
  -7   1   4     7722.18     7806.67    167.96 o 
  -6   1   4     5089.31     4963.81    161.18 o 
  -5   1   4     2764.74     2705.81    101.89 o 
  -4   1   4    17327.01    17041.27    226.39 o 
  -3   1   4     1491.09     1327.75     56.24 o 
  -2   1   4    10677.31    10887.11    123.17 o 
  -1   1   4    34748.73    35430.54    304.11 o 
   0   1   4    35385.58    32991.03    279.09 o 
   1   1   4    37656.52    38137.44    320.18 o 
   2   1   4    10688.12    10855.72    107.17 o 
   3   1   4     1379.24     1379.21     35.20 o 
   4   1   4    16949.54    16852.91    161.35 o 
   5   1   4     2690.99     2783.89     67.59 o 
   6   1   4     5405.71     5289.17    118.51 o 
   7   1   4     7808.96     7946.05    209.16 o 
   8   1   4     6302.23     6902.34    320.89 o 
   9   1   4      245.73      331.13    114.59 o 
  10   1   4      949.36     1031.40    176.18 o 
  11   1   4       31.43        0.00     96.61 o 
 -11   2   4     1525.39     1615.04    235.29 o 
 -10   2   4      121.38       98.72    192.45 o 
  -9   2   4     2355.62     2106.18    220.67 o 
  -8   2   4      690.40      693.31    134.46 o 
  -7   2   4      977.76     1271.65    132.42 o 
  -6   2   4      521.30      548.82     66.41 o 
  -5   2   4    17636.53    17411.27    248.51 o 
  -4   2   4     5209.86     4962.71    115.66 o 
  -3   2   4    61874.36    61131.46    561.47 o 
  -2   2   4    45603.71    44623.61    426.53 o 
  -1   2   4    89038.14    90354.09    636.39 o 
   0   2   4    71958.77    75701.12    565.52 o 
   1   2   4    88296.45    89474.90    660.34 o 
   2   2   4    44883.83    44070.36    363.68 o 
   3   2   4    61683.53    60765.31    493.26 o 
   4   2   4     5207.21     5082.35     75.29 o 
   5   2   4    18155.53    18029.52    202.96 o 
   6   2   4      491.53      465.17     58.07 o 
   7   2   4      939.22     1247.33    106.46 o 
   8   2   4      684.32      633.94    155.59 o 
   9   2   4     2440.22     2121.77    391.56 o 
  10   2   4      134.46       62.52     98.94 o 
  11   2   4     1520.11     1809.11    233.34 o 
 -11   3   4       83.93        0.00    114.53 o 
 -10   3   4      427.44      545.04    148.59 o 
  -9   3   4      358.69      263.38    114.40 o 
  -8   3   4     2285.00     2456.83    217.09 o 
  -7   3   4     4053.73     4323.25    226.97 o 
  -6   3   4     4178.41     3955.07    125.83 o 
  -5   3   4     4760.52     4968.03    126.76 o 
  -4   3   4    10961.15    10762.85    168.06 o 
  -3   3   4     1046.00     1039.78     35.25 o 
  -2   3   4    17626.26    18747.28    194.25 o 
  -1   3   4    23739.92    23694.93    208.50 o 
   0   3   4    74594.33    74281.11    535.52 o 
   1   3   4    23994.22    23906.96    238.47 o 
   2   3   4    18144.21    18961.08    186.95 o 
   3   3   4      998.17      995.91     33.79 o 
   4   3   4    11040.78    10930.77    153.47 o 
   5   3   4     4611.72     4729.80     91.82 o 
   6   3   4     4053.06     4024.38    103.37 o 
   7   3   4     4052.72     4000.76    129.24 o 
   8   3   4     2366.77     2378.76    204.10 o 
   9   3   4      363.76      308.96    165.52 o 
  10   3   4      382.60      250.61    195.58 o 
  11   3   4       68.26        0.00     99.71 o 
 -11   4   4      533.87      301.12    185.79 o 
 -10   4   4      266.78      438.89    137.60 o 
  -9   4   4      867.11      821.89    169.74 o 
  -8   4   4       85.24        9.86     77.39 o 
  -7   4   4     1712.82     1709.82    126.89 o 
  -6   4   4     2501.50     2568.09    133.03 o 
  -5   4   4     4280.12     4253.04    110.56 o 
  -4   4   4     2384.45     2319.27     59.19 o 
  -3   4   4     1403.28     1376.01     57.88 o 
  -2   4   4    16744.22    17056.14    184.49 o 
  -1   4   4     8228.73     7790.28    102.32 o 
   0   4   4     5414.55     5519.52     76.10 o 
   1   4   4     8366.31     8021.54    104.40 o 
   2   4   4    17677.94    17650.46    176.04 o 
   3   4   4     1114.72     1166.76     49.18 o 
   4   4   4     2375.51     2181.13     68.81 o 
   5   4   4     3935.55     3754.04     91.34 o 
   6   4   4     2421.55     2615.63    101.52 o 
   7   4   4     1759.33     1608.30    118.64 o 
   8   4   4       63.51        0.00     73.41 o 
   9   4   4      886.80      918.70    157.87 o 
  10   4   4      274.88      304.89    125.48 o 
  11   4   4      456.71      679.11    168.84 o 
 -11   5   4       23.99        0.00    138.73 o 
 -10   5   4      246.97      436.58    186.60 o 
  -9   5   4      437.86      439.57    191.77 o 
  -8   5   4     4822.94     5196.01    409.65 o 
  -7   5   4     6264.28     6240.12    313.11 o 
  -6   5   4     2348.46     2343.59    101.94 o 
  -5   5   4     1897.71     2047.28     74.13 o 
  -4   5   4     5180.16     5129.10    109.56 o 
  -3   5   4     5397.10     5343.83    114.21 o 
  -2   5   4     2311.61     2439.45     67.09 o 
  -1   5   4    63071.32    64179.15    738.74 o 
   0   5   4   113241.95   111899.30    916.27 o 
   1   5   4    64260.05    64377.88    491.27 o 
   2   5   4     2448.03     2329.09     47.63 o 
   3   5   4     5813.06     5607.56    106.14 o 
   4   5   4     5257.74     5126.91    107.08 o 
   5   5   4     1950.96     1975.28     74.85 o 
   6   5   4     2457.08     2422.31    139.71 o 
   7   5   4     5941.37     5824.65    159.48 o 
   8   5   4     4817.82     4944.35    486.23 o 
   9   5   4      494.26      514.68    349.40 o 
  10   5   4      239.33      271.52    125.49 o 
  11   5   4       27.69       79.74    118.22 o 
 -11   6   4     1165.47     1220.26    302.48 o 
 -10   6   4      146.41        0.00    130.02 o 
  -9   6   4     3082.02     2748.43    354.71 o 
  -8   6   4     1109.30     1147.90    239.92 o 
  -7   6   4     4102.11     4624.34    221.14 o 
  -6   6   4     1639.81     1540.55    112.78 o 
  -5   6   4    11695.07    11523.34    235.05 o 
  -4   6   4      397.04      488.28     52.91 o 
  -3   6   4    39992.54    40116.86    468.64 o 
  -2   6   4     2387.86     2321.92     79.13 o 
  -1   6   4    58415.35    58083.99    676.25 o 
   0   6   4     9362.13     9675.50    114.96 o 
   1   6   4    58330.66    57665.33    470.96 o 
   2   6   4     3153.32     2867.08     56.71 o 
   3   6   4    39181.23    39430.40    612.52 o 
   4   6   4      320.34      357.59     39.42 o 
   5   6   4    11682.88    11516.65    209.96 o 
   6   6   4     1728.95     1823.07    123.98 o 
   7   6   4     3857.62     4194.78    232.04 o 
   8   6   4     1008.64      974.52    149.91 o 
   9   6   4     2864.34     3071.62    401.22 o 
  10   6   4      134.71      264.12    124.32 o 
  11   6   4     1177.11     1702.36    302.75 o 
 -11   7   4      191.77      201.02    178.44 o 
 -10   7   4      497.67      326.42    186.60 o 
  -9   7   4       30.00        0.00    112.89 o 
  -8   7   4     3005.48     2250.10    312.27 o 
  -7   7   4     1966.45     1924.59    159.91 o 
  -6   7   4     1949.47     1954.20    145.24 o 
  -5   7   4     8454.79     8869.16    206.06 o 
  -4   7   4      872.70      819.90     59.73 o 
  -3   7   4     7990.99     8327.39    157.18 o 
  -2   7   4      641.96      584.48     48.90 o 
  -1   7   4     1574.34     1481.26     42.18 o 
   0   7   4     5221.58     5209.82     90.60 o 
   1   7   4     1414.14     1421.85     43.05 o 
   2   7   4      511.81      560.16     34.62 o 
   3   7   4     7562.10     7878.33    128.07 o 
   4   7   4      966.16      970.66     76.87 o 
   5   7   4     8779.43     9032.63    216.86 o 
   6   7   4     1801.33     1785.33    115.03 o 
   7   7   4     1926.98     2286.99    182.59 o 
   8   7   4     3013.26     3172.53    379.05 o 
   9   7   4       17.59        0.00     80.91 o 
  10   7   4      522.69      338.89    283.57 o 
  11   7   4      217.54       85.06    132.33 o 
 -10   8   4      222.61      328.32    196.39 o 
  -9   8   4      203.72      202.65    164.02 o 
  -8   8   4      638.86      762.95    149.35 o 
  -7   8   4     3283.18     3229.26    197.27 o 
  -6   8   4     1817.91     1912.63    146.59 o 
  -5   8   4     4638.70     4649.48    193.55 o 
  -4   8   4     5403.16     5528.87    168.74 o 
  -3   8   4     1730.74     1588.67     72.93 o 
  -2   8   4    13162.12    13500.55    230.20 o 
  -1   8   4     2996.39     3103.13     60.19 o 
   0   8   4       23.98       26.27     16.74 o 
   1   8   4     3223.37     3157.19     61.52 o 
   2   8   4    12989.95    13345.69    157.88 o 
   3   8   4     1726.17     1759.53     57.57 o 
   4   8   4     5446.57     5114.53    122.81 o 
   5   8   4     4517.92     4893.58    179.07 o 
   6   8   4     1956.83     2119.09    328.73 o 
   7   8   4     3346.43     3243.75    214.80 o 
   8   8   4      683.19      912.17    145.27 o 
   9   8   4      190.72      278.41    118.87 o 
  10   8   4      242.11      179.14    119.98 o 
 -10   9   4       10.20       73.44    154.78 o 
  -9   9   4     2025.57     1839.90    314.18 o 
  -8   9   4     5059.11     5138.25    305.42 o 
  -7   9   4     4097.74     4246.86    194.27 o 
  -6   9   4     2597.84     2610.99    174.63 o 
  -5   9   4     2329.78     2616.99    157.09 o 
  -4   9   4     4241.41     4387.65    154.46 o 
  -3   9   4     9290.00     9297.56    319.32 o 
  -2   9   4      895.54      997.99     55.99 o 
  -1   9   4    31727.74    30998.29    361.63 o 
   0   9   4    53171.12    52374.14    641.88 o 
   1   9   4    30977.55    30830.39    297.50 o 
   2   9   4      984.34      975.49     37.92 o 
   3   9   4     9422.71     9460.38    162.08 o 
   4   9   4     4270.24     4192.80    213.18 o 
   5   9   4     2422.26     2675.99    164.66 o 
   6   9   4     2546.53     2672.32    373.20 o 
   7   9   4     3929.16     4416.37    244.18 o 
   8   9   4     5272.16     5731.61    412.65 o 
   9   9   4     2037.67     2064.04    307.92 o 
  10   9   4       13.75       41.35    134.10 o 
 -10  10   4       30.41       87.59    170.82 o 
  -9  10   4     1864.57     1732.46    318.80 o 
  -8  10   4     1498.36      883.27    376.74 o 
  -7  10   4     2674.23     2625.39    255.01 o 
  -6  10   4      385.66      396.34     99.19 o 
  -5  10   4     1709.74     1809.77    191.78 o 
  -4  10   4      301.88      244.69     81.62 o 
  -3  10   4    15371.94    15943.17   1197.68 o 
  -2  10   4     1535.38     1562.31     88.74 o 
  -1  10   4     6194.52     6127.34    157.02 o 
   0  10   4       51.77       37.38     30.71 o 
   1  10   4     6218.10     5943.89    118.03 o 
   2  10   4     1479.29     1522.88     79.16 o 
   3  10   4    15842.66    15808.69    217.11 o 
   4  10   4      338.86      265.26    132.23 o 
   5  10   4     1670.29     1556.84    143.54 o 
   6  10   4      282.06      215.98    130.02 o 
   7  10   4     2781.02     2961.69    298.67 o 
   8  10   4     1521.82     1697.64    262.77 o 
   9  10   4     1817.67     1373.13    276.64 o 
  10  10   4       32.22       93.30    166.20 o 
 -10  11   4      160.26      189.59    181.71 o 
  -9  11   4      365.17      248.35    177.08 o 
  -8  11   4      186.97      171.78    110.34 o 
  -7  11   4      138.53      233.17    111.29 o 
  -6  11   4     1184.31     1068.10    164.29 o 
  -5  11   4     1080.26     1301.12    164.35 o 
  -4  11   4     1620.02     1865.95    171.27 o 
  -3  11   4     1695.49     1942.33    173.15 o 
  -2  11   4      286.54      344.38     74.44 o 
  -1  11   4     4717.44     4458.49    143.61 o 
   0  11   4      733.53      883.76    124.35 o 
   1  11   4     4776.83     4475.48    163.06 o 
   2  11   4      276.88      312.62     75.27 o 
   3  11   4     1587.23     1662.17     94.45 o 
   4  11   4     1663.06     2010.46    265.21 o 
   5  11   4     1143.38     1369.86    239.37 o 
  -9  12   4      266.00      264.94    191.77 o 
  -8  12   4       61.64       58.41    179.12 o 
  -7  12   4      443.80      525.40    148.14 o 
  -6  12   4     1788.20     1639.46    199.34 o 
  -5  12   4     2393.06     2242.70    372.52 o 
  -4  12   4     6926.48     7049.67    323.10 o 
  -3  12   4     1630.94     1624.49    167.90 o 
  -2  12   4    10897.62    10782.91    203.63 o 
  -1  12   4     5196.80     5314.89    346.00 o 
   0  12   4      900.74     1155.96    146.48 o 
   1  12   4     4995.98     5465.99    234.95 o 
   2  12   4    11106.94    11161.81    391.00 o 
   3  12   4     1525.81     1348.78    155.85 o 
   4  12   4     6836.10     7200.21    461.06 o 
   5  12   4     2383.46     2367.07    297.31 o 
   6  12   4     1840.80     1972.65    291.06 o 
  -9  13   4     1248.62     1071.19    262.77 o 
  -8  13   4     1004.21     1488.98    315.67 o 
  -7  13   4      653.98      606.85    244.00 o 
  -6  13   4     3436.55     3286.48    545.80 o 
  -5  13   4      378.65      474.27    127.56 o 
  -4  13   4     2573.79     2344.52    211.76 o 
  -3  13   4     2836.91     3025.77    223.36 o 
  -2  13   4      617.21      676.23    128.39 o 
  -1  13   4    11111.64    10647.48    388.30 o 
   0  13   4    26431.84    26535.49    681.78 o 
   1  13   4    11225.97    10669.92    389.81 o 
   2  13   4      569.37      575.91    122.04 o 
   3  13   4     2692.41     2635.23    281.26 o 
   4  13   4     2588.56     2686.96    309.55 o 
   5  13   4      383.63      779.86    220.33 o 
   6  13   4     3342.35     3146.93    367.76 o 
   7  13   4      696.92      850.04    242.09 o 
  -8  14   4      649.74      310.89    143.49 o 
  -7  14   4      567.22      538.80    242.50 o 
  -6  14   4      821.06      960.21    178.54 o 
  -5  14   4      848.71     1123.84    178.50 o 
  -4  14   4      857.00     1192.82    170.44 o 
  -3  14   4     2859.07     3025.73    332.81 o 
  -2  14   4      961.55     1163.09    260.05 o 
  -1  14   4      457.65      558.66    121.83 o 
   0  14   4      964.38      864.70    243.18 o 
   1  14   4      378.59      300.03    165.66 o 
   2  14   4      933.08     1194.96    238.56 o 
   3  14   4     2963.24     2954.89    326.69 o 
  -8  15   4       56.80      169.46    217.34 o 
  -7  15   4      199.24      431.41    233.12 o 
  -6  15   4      385.06      322.34    204.28 o 
  -5  15   4      196.57       22.85    159.13 o 
  -4  15   4      926.95     1095.13    292.69 o 
  -3  15   4      841.00      696.08    234.75 o 
  -2  15   4      983.67      621.01    213.26 o 
  -1  15   4     3366.03     3047.65    376.74 o 
   0  15   4      344.32      304.93    177.63 o 
   1  15   4     3180.21     2920.07    353.62 o 
   2  15   4      973.42      815.23    222.24 o 
   3  15   4      835.04      904.72    227.95 o 
  -7  16   4       12.38      157.50    235.84 o 
  -6  16   4      671.20      582.65    256.51 o 
  -5  16   4      239.05      103.64    179.80 o 
  -4  16   4     2836.78     3159.44    431.96 o 
  -3  16   4      263.96      283.17    180.89 o 
  -2  16   4     6634.46     6084.41    530.70 o 
  -1  16   4     1476.39     1042.63    269.02 o 
   0  16   4     2180.19     1860.30    324.24 o 
   1  16   4     1448.74     1480.03    292.14 o 
   2  16   4     6811.71     7926.22    549.74 o 
   3  16   4      255.29      229.04    182.79 o 
  -6  17   4      787.56     1039.64    316.90 o 
  -5  17   4       88.48        1.09    164.57 o 
  -4  17   4     1021.08      989.59    296.22 o 
  -3  17   4      275.39       81.33    174.91 o 
  -2  17   4     1192.41      702.61    255.15 o 
  -1  17   4     1849.53     2039.02    361.51 o 
   0  17   4     4146.34     4255.39    466.23 o 
   1  17   4     1829.31     1842.08    323.15 o 
   2  17   4     1125.53     1011.08    271.20 o 
  -5  18   4      393.89      483.64    253.52 o 
  -4  18   4      101.11       97.38    186.87 o 
  -3  18   4      487.83      243.72    232.57 o 
  -2  18   4      430.66      289.97    207.00 o 
  -1  18   4       28.37        0.00    165.38 o 
   0  18   4      812.60     1164.49    312.27 o 
   1  18   4       46.69        0.00    171.10 o 
   2  18   4      421.78      570.69    237.74 o 
  -4  19   4      387.00      361.23    224.41 o 
  -3  19   4       71.52      280.99    242.09 o 
  -2  19   4      837.91      376.47    228.76 o 
  -1  19   4     1210.39     1568.98    365.59 o 
   0  19   4       98.24        0.00    175.45 o 
   1  19   4     1202.85     1372.58    336.21 o 
   2  19   4      866.91      773.06    281.26 o 
  -2  20   4     2193.87     3057.71    483.10 o 
  -1  20   4      790.86      671.87    269.84 o 
   0  20   4     1115.35     1193.60    344.64 o 
   1  20   4      784.64      842.16    300.85 o 
   2  20   4     2124.88     2263.97    407.48 o 
   1   0   5    41494.58    41324.89    330.99 o 
   2   0   5    19759.45    20086.75    203.27 o 
   3   0   5    34022.84    32438.98    288.01 o 
   4   0   5    31274.07    31121.60    306.28 o 
   5   0   5    25043.00    24518.25    252.90 o 
   6   0   5      617.86      632.19     67.29 o 
   7   0   5     2719.21     3058.26    140.82 o 
   8   0   5       21.15       86.93     84.50 o 
   9   0   5      570.95      578.07    139.44 o 
  10   0   5      730.06      956.40    177.48 o 
  11   0   5        4.21       36.03    111.97 o 
 -11   1   5      202.43      214.00    126.04 o 
 -10   1   5      387.08      187.44    122.20 o 
  -9   1   5     2006.00     1990.86    218.52 o 
  -8   1   5      476.75      526.03    102.68 o 
  -7   1   5     3254.70     3208.13    111.07 o 
  -6   1   5     2315.05     1964.46    119.40 o 
  -5   1   5      854.79      932.89     61.99 o 
  -4   1   5     9495.86     9142.27    206.50 o 
  -3   1   5    48328.06    47196.71    541.26 o 
  -2   1   5     6139.47     6372.46     71.52 o 
  -1   1   5    14401.86    13893.38    142.98 o 
   0   1   5     2167.74     2267.83     49.61 o 
   1   1   5    14473.59    14208.95    128.69 o 
   2   1   5     5229.00     5598.83     78.30 o 
   3   1   5    50134.24    48995.27    391.14 o 
   4   1   5     9852.63     9778.77    110.75 o 
   5   1   5      836.85      883.43     44.23 o 
   6   1   5     2241.13     2202.52     94.84 o 
   7   1   5     3167.95     3060.46    154.67 o 
   8   1   5      411.99      437.84    119.33 o 
   9   1   5     1973.09     2093.41    220.13 o 
  10   1   5      401.19      418.77    137.78 o 
  11   1   5      243.18      231.29    139.27 o 
 -11   2   5      540.55      552.63    164.43 o 
 -10   2   5      135.02       66.87     99.63 o 
  -9   2   5     2333.73     2644.57    244.63 o 
  -8   2   5      111.47      157.14     78.74 o 
  -7   2   5     1997.91     1672.89    177.05 o 
  -6   2   5     2037.02     1973.10     96.71 o 
  -5   2   5     5412.58     5042.35    129.98 o 
  -4   2   5     6463.66     6153.08    147.22 o 
  -3   2   5      498.31      552.49     32.59 o 
  -2   2   5    21653.88    22084.65    195.77 o 
  -1   2   5     3150.00     3087.76     51.41 o 
   0   2   5     1760.98     1755.14     39.29 o 
   1   2   5     3405.34     3274.13     52.10 o 
   2   2   5    21456.25    22081.09    207.19 o 
   3   2   5      638.26      634.80     33.35 o 
   4   2   5     6610.94     6484.47     91.18 o 
   5   2   5     5301.11     5288.79     82.68 o 
   6   2   5     2060.38     1863.90    113.80 o 
   7   2   5     1850.72     1645.80    120.17 o 
   8   2   5      104.23       50.38     84.19 o 
   9   2   5     2239.36     2323.73    224.94 o 
  10   2   5      144.14      159.23    109.19 o 
  11   2   5      565.10      521.91    161.71 o 
 -11   3   5      527.76      573.41    232.84 o 
 -10   3   5       79.10      205.91    157.22 o 
  -9   3   5      561.67      630.24    148.43 o 
  -8   3   5     1205.85     1294.12    185.92 o 
  -7   3   5     2308.97     2204.10    241.78 o 
  -6   3   5      110.34      129.77     48.20 o 
  -5   3   5     3963.70     3808.53    115.43 o 
  -4   3   5    33661.28    32494.41    343.95 o 
  -3   3   5    47705.18    46134.01    404.57 o 
  -2   3   5    16506.90    17550.18    203.55 o 
  -1   3   5    12756.88    12870.54    125.45 o 
   0   3   5     2676.12     2801.70     45.63 o 
   1   3   5    11858.74    12312.58    131.96 o 
   2   3   5    17802.77    18151.97    199.97 o 
   3   3   5    49317.74    47872.82    420.23 o 
   4   3   5    33610.66    33052.53    302.18 o 
   5   3   5     4241.41     4238.87     87.00 o 
   6   3   5       97.42       91.25     26.08 o 
   7   3   5     2231.28     2323.20    138.41 o 
   8   3   5     1129.39     1084.82    157.51 o 
   9   3   5      574.44      793.47    154.97 o 
  10   3   5       91.21       39.67     96.43 o 
  11   3   5      519.90      432.41    145.77 o 
 -11   4   5       81.18      190.68    178.17 o 
 -10   4   5      290.55      258.96    169.19 o 
  -9   4   5      233.14      258.69    156.68 o 
  -8   4   5      251.65      272.29    142.26 o 
  -7   4   5     5857.69     6215.31    249.03 o 
  -6   4   5     1864.10     1771.11    125.52 o 
  -5   4   5    36562.63    35894.66    381.80 o 
  -4   4   5    33738.13    33705.90    358.02 o 
  -3   4   5    18587.83    17789.56    196.48 o 
  -2   4   5    10838.86    10723.67    125.82 o 
  -1   4   5    15528.96    15378.79    130.51 o 
   0   4   5      754.07      757.32     24.99 o 
   1   4   5    15928.26    15581.61    160.51 o 
   2   4   5     9516.39     9690.65    125.72 o 
   3   4   5    18132.54    17401.21    188.76 o 
   4   4   5    33207.62    33259.27    307.11 o 
   5   4   5    36446.18    35827.61    331.55 o 
   6   4   5     1929.15     1988.32     72.14 o 
   7   4   5     5637.04     5673.30    201.68 o 
   8   4   5      271.22       85.15     89.02 o 
   9   4   5      267.06      313.12    112.78 o 
  10   4   5      291.34      230.15    115.98 o 
  11   4   5       82.34        0.00    110.11 o 
 -11   5   5      651.90      595.98    217.07 o 
 -10   5   5     1211.77     1179.45    279.36 o 
  -9   5   5       65.20       59.84    133.56 o 
  -8   5   5     1039.57      964.56    239.10 o 
  -7   5   5     3769.91     3604.35    199.72 o 
  -6   5   5     3491.65     3703.94    106.70 o 
  -5   5   5       63.14       70.20     32.75 o 
  -4   5   5     2890.71     2902.84     71.51 o 
  -3   5   5    16394.01    16614.70    201.36 o 
  -2   5   5     3739.39     3819.68     75.45 o 
  -1   5   5     9565.33     9243.94     85.94 o 
   0   5   5     7893.56     7783.59    114.72 o 
   1   5   5     9344.63     9114.09    132.33 o 
   2   5   5     3685.90     3778.07     68.30 o 
   3   5   5    16094.08    16373.78    180.59 o 
   4   5   5     2938.33     2814.81     82.55 o 
   5   5   5       47.72       34.34     36.71 o 
   6   5   5     3394.82     3367.76    131.55 o 
   7   5   5     3696.16     3729.73    191.58 o 
   8   5   5     1087.54     1511.62    177.20 o 
   9   5   5       91.12       41.52    132.06 o 
  10   5   5     1234.40     1411.11    202.18 o 
  11   5   5      646.66      720.20    170.55 o 
 -11   6   5      655.42      446.10    240.73 o 
 -10   6   5      104.72        0.00    127.85 o 
  -9   6   5     1393.85     1349.19    281.26 o 
  -8   6   5      692.92      764.09    208.91 o 
  -7   6   5      995.16     1184.30    199.13 o 
  -6   6   5     3408.06     3470.44    157.13 o 
  -5   6   5      812.31      872.16     73.84 o 
  -4   6   5    11457.57    11376.49    196.24 o 
  -3   6   5     9177.98     9020.39    150.06 o 
  -2   6   5    29492.01    29102.72    350.70 o 
  -1   6   5     7285.08     7226.88     96.79 o 
   0   6   5      202.69      188.26     23.30 o 
   1   6   5     7087.89     7034.77    115.36 o 
   2   6   5    29843.94    29468.12    268.76 o 
   3   6   5     8707.75     9030.16    123.59 o 
   4   6   5    10990.22    11147.51    190.17 o 
   5   6   5     1028.48     1050.21     98.94 o 
   6   6   5     3493.72     3249.09    146.37 o 
   7   6   5      925.31      923.41    114.07 o 
   8   6   5      760.44      751.39    138.66 o 
   9   6   5     1378.05     1857.38    206.83 o 
  10   6   5       84.48        0.00     95.43 o 
  11   6   5      632.60      393.08    152.86 o 
 -11   7   5      275.21      362.05    204.55 o 
 -10   7   5      250.87      499.96    211.35 o 
  -9   7   5      918.29     1073.91    252.16 o 
  -8   7   5       33.12        0.00    101.46 o 
  -7   7   5     1061.39      745.05    116.82 o 
  -6   7   5     3504.92     3611.30    184.71 o 
  -5   7   5    10995.22    11292.38    264.58 o 
  -4   7   5    49547.82    48740.91    577.00 o 
  -3   7   5    21193.68    21361.17    296.57 o 
  -2   7   5     7283.44     7466.63    140.89 o 
  -1   7   5    11313.75    11226.83    151.19 o 
   0   7   5     6477.09     6124.74     85.45 o 
   1   7   5    11279.53    11331.10    144.73 o 
   2   7   5     7203.26     7302.04     94.84 o 
   3   7   5    20368.20    20709.58    219.21 o 
   4   7   5    48744.79    48717.75    560.77 o 
   5   7   5    11000.94    10953.07    245.75 o 
   6   7   5     3398.18     3429.48    245.48 o 
   7   7   5      971.67     1085.07    142.99 o 
   8   7   5       91.33        0.00     87.32 o 
   9   7   5      982.52     1091.56    175.14 o 
  10   7   5      265.10      296.29    130.36 o 
  11   7   5      265.74      326.84    145.33 o 
 -10   8   5      683.45      523.08    220.33 o 
  -9   8   5        4.75        9.52    129.21 o 
  -8   8   5      353.67      586.48    189.32 o 
  -7   8   5     1964.18     2403.88    175.56 o 
  -6   8   5      913.45     1118.95    123.73 o 
  -5   8   5    13270.54    13694.21    301.84 o 
  -4   8   5    18100.74    17574.42    341.38 o 
  -3   8   5    12905.90    12779.10    215.77 o 
  -2   8   5    10045.47    10124.91    194.80 o 
  -1   8   5     8140.82     7801.00    118.51 o 
   0   8   5     5991.24     5832.76     92.82 o 
   1   8   5     7714.71     7545.24    119.12 o 
   2   8   5    10033.97    10017.94    126.35 o 
   3   8   5    12960.59    12771.72    148.43 o 
   4   8   5    17944.83    18047.28    357.78 o 
   5   8   5    13383.29    13393.54    654.60 o 
   6   8   5      900.38     1018.72    125.82 o 
   7   8   5     1960.68     2300.07    187.28 o 
   8   8   5      318.61      251.82    105.81 o 
   9   8   5        4.87       20.09     95.14 o 
  10   8   5      676.25      233.66    179.80 o 
 -10   9   5     1430.07     1205.57    289.42 o 
  -9   9   5      384.97      211.08    172.46 o 
  -8   9   5      860.14     1219.44    262.22 o 
  -7   9   5      627.74      693.49    147.56 o 
  -6   9   5     2320.60     2608.80    426.38 o 
  -5   9   5       57.97       27.28     48.56 o 
  -4   9   5      112.95       96.55     48.14 o 
  -3   9   5     1339.82     1310.95     90.23 o 
  -2   9   5      552.17      517.21     64.10 o 
  -1   9   5     2949.99     2867.99     71.83 o 
   0   9   5     1289.71     1324.75     43.34 o 
   1   9   5     3016.73     3063.14     75.05 o 
   2   9   5      605.84      650.00     44.79 o 
   3   9   5     1298.05     1270.90     58.27 o 
   4   9   5      115.20       74.02     47.06 o 
   5   9   5       78.97        9.79     76.71 o 
   6   9   5     2396.03     2342.31    248.89 o 
   7   9   5      639.56      544.30    168.65 o 
   8   9   5      965.35     1473.77    251.89 o 
   9   9   5      385.95       22.31    141.18 o 
  10   9   5     1424.24     1533.89    297.31 o 
 -10  10   5      290.15      101.46    180.07 o 
  -9  10   5      548.34      446.92    205.64 o 
  -8  10   5      690.83      518.24    411.29 o 
  -7  10   5      894.77      726.94    205.23 o 
  -6  10   5      644.16      594.19    107.13 o 
  -5  10   5     1337.73     1335.16    159.08 o 
  -4  10   5     4577.09     4637.78    240.29 o 
  -3  10   5    11057.65    10841.12    515.19 o 
  -2  10   5    20797.32    20480.65    365.22 o 
  -1  10   5     1619.89     1613.32     95.86 o 
   0  10   5      418.85      522.10     97.79 o 
   1  10   5     1616.82     1744.89    110.50 o 
   2  10   5    20837.81    21085.69    554.36 o 
   3  10   5    11234.96    11659.68    226.02 o 
   4  10   5     4407.70     4769.92    233.60 o 
   5  10   5     1346.45     1535.59    174.50 o 
   6  10   5      699.81      152.60    119.14 o 
   7  10   5      872.20      580.21    178.71 o 
   8  10   5      663.84      769.26    199.39 o 
   9  10   5      518.04      499.15    196.12 o 
  10  10   5      268.52      491.80    213.80 o 
  -9  11   5      252.41      234.75    172.73 o 
  -8  11   5     1126.81     1160.98    198.99 o 
  -7  11   5      660.38      811.32    217.88 o 
  -6  11   5     1176.11      734.67    153.59 o 
  -5  11   5     6384.38     6875.51    657.19 o 
  -4  11   5    21494.13    21336.38    691.60 o 
  -3  11   5     5349.42     5422.60    351.17 o 
  -2  11   5     2388.25     2478.10    115.35 o 
  -1  11   5     8285.54     8497.27    308.66 o 
   0  11   5     1774.68     1561.90    212.44 o 
   1  11   5     8290.36     8490.76    243.74 o 
   2  11   5     2560.95     2428.30    150.03 o 
   3  11   5     5363.10     4979.26    259.77 o 
   4  11   5    21415.29    21834.57    865.28 o 
   5  11   5     6189.49     6889.30    469.22 o 
  -9  12   5       35.49      142.26    173.00 o 
  -8  12   5      277.71      204.77    136.55 o 
  -7  12   5     3057.50     3062.59    445.01 o 
  -6  12   5      375.71      341.86    113.59 o 
  -5  12   5     2200.62     2286.65    213.39 o 
  -4  12   5     3524.77     3476.59    244.93 o 
  -3  12   5     1299.57     1596.22    407.34 o 
  -2  12   5     4606.41     4728.41    202.60 o 
  -1  12   5     3340.92     3706.90    226.32 o 
   0  12   5     1069.38      866.74    136.71 o 
   1  12   5     3281.31     3260.20    139.13 o 
   2  12   5     4531.43     4583.69    253.01 o 
   3  12   5     1200.78     1282.13    181.57 o 
   4  12   5     3256.22     3565.56    353.62 o 
   5  12   5     2163.91     1871.73    293.50 o 
   6  12   5      387.47      530.97    195.85 o 
  -9  13   5      116.23        0.00    146.62 o 
  -8  13   5      899.15     1010.98    270.79 o 
  -7  13   5      268.73      353.60    137.22 o 
  -6  13   5      652.27      530.78    145.81 o 
  -5  13   5       27.39      156.78     96.24 o 
  -4  13   5      601.32      335.49    124.31 o 
  -3  13   5      884.36      923.02    269.29 o 
  -2  13   5     1796.25     1758.09    328.19 o 
  -1  13   5     1536.34     1858.08    182.10 o 
   0  13   5      209.62      150.65     94.82 o 
   1  13   5     1526.20     1599.38    409.11 o 
   2  13   5     1959.57     1936.81    244.95 o 
   3  13   5      910.58     1000.45    156.95 o 
   4  13   5      645.61      314.72    156.41 o 
   5  13   5       26.30        9.79    137.37 o 
   6  13   5      592.77      571.77    210.54 o 
   7  13   5      253.44      314.45    195.03 o 
  -8  14   5      392.54      407.92    157.02 o 
  -7  14   5       99.86        0.00    104.36 o 
  -6  14   5     2680.25     2764.15    260.14 o 
  -5  14   5     2528.06     2983.05    251.95 o 
  -4  14   5     1063.81     1246.27    486.09 o 
  -3  14   5     5060.46     5290.89    292.31 o 
  -2  14   5     6075.60     6045.29    307.06 o 
  -1  14   5      785.29     1032.52    155.51 o 
   0  14   5      463.62      711.11    231.48 o 
   1  14   5      796.92      723.69    243.59 o 
   2  14   5     5897.21     6733.13    325.54 o 
   3  14   5     5203.90     5245.25    647.94 o 
   4  14   5     1034.84     1432.70    274.73 o 
   5  14   5     2313.70     2248.74    329.41 o 
  -7  15   5      277.16      549.96    165.37 o 
  -6  15   5      353.34      283.95    135.07 o 
  -5  15   5     4124.98     5051.91    581.02 o 
  -4  15   5     6570.30     6889.90    355.78 o 
  -3  15   5      394.53       33.73    165.66 o 
  -2  15   5     1015.22      869.63    256.78 o 
  -1  15   5     3079.50     3295.99    395.51 o 
   0  15   5      663.94      622.64    219.79 o 
   1  15   5     3095.34     3111.84    368.31 o 
   2  15   5      998.87     1066.02    245.36 o 
   3  15   5      383.79      445.02    200.75 o 
  -7  16   5      767.34     1175.65    341.38 o 
  -6  16   5      167.91      200.47    190.41 o 
  -5  16   5      456.32      468.41    235.29 o 
  -4  16   5      624.07      368.04    215.98 o 
  -3  16   5      166.07      159.40    176.54 o 
  -2  16   5      516.78      286.16    190.41 o 
  -1  16   5      589.08      351.99    191.50 o 
   0  16   5       27.16      122.68    153.14 o 
   1  16   5      569.50      622.91    220.06 o 
   2  16   5      485.53      381.64    211.90 o 
   3  16   5      215.62      323.70    185.51 o 
  -6  17   5      231.19      382.18    235.02 o 
  -5  17   5        4.32        0.00    173.55 o 
  -4  17   5      532.03      550.01    240.73 o 
  -3  17   5     1414.48      828.01    275.82 o 
  -2  17   5      948.68     1104.11    292.42 o 
  -1  17   5      709.24      733.62    255.42 o 
   0  17   5      658.34      616.38    249.98 o 
   1  17   5      677.76      714.58    249.98 o 
   2  17   5      891.24      892.48    271.47 o 
  -5  18   5     2205.81     2593.11    449.37 o 
  -4  18   5       64.12        0.00    184.15 o 
  -3  18   5     1244.57     1646.77    359.33 o 
  -2  18   5     1493.62     1097.85    314.99 o 
  -1  18   5      466.15       30.19    176.81 o 
   0  18   5     1466.30     1876.90    361.78 o 
   1  18   5      400.56      320.16    222.24 o 
   2  18   5     1514.73     1641.88    328.32 o 
  -4  19   5     1943.35     2268.33    432.23 o 
  -3  19   5       74.79        0.00    163.48 o 
  -2  19   5       28.18      149.88    216.80 o 
  -1  19   5      267.71      290.24    225.23 o 
   0  19   5      911.74     1388.36    347.91 o 
   1  19   5      270.88      351.71    227.68 o 
   2  19   5       37.10       24.21    186.06 o 
  -2  20   5       43.53       82.96    218.97 o 
  -1  20   5       62.56        2.72    202.11 o 
   0  20   5      364.29      957.76    318.26 o 
   1  20   5       63.21      216.80    204.01 o 
   2  20   5       44.26      127.03    232.57 o 
   0   0   6    50621.81    53531.29    582.80 o 
   1   0   6    49362.57    51348.21    393.18 o 
   2   0   6       29.73       32.58     14.50 o 
   3   0   6    14250.55    14922.22    162.46 o 
   4   0   6     6484.48     6744.53    104.28 o 
   5   0   6    27216.40    26357.82    288.11 o 
   6   0   6       51.38       18.25     37.03 o 
   7   0   6     1006.48      591.65    113.58 o 
   8   0   6       65.94       68.16     77.75 o 
   9   0   6     1881.16     1767.78    310.78 o 
  10   0   6       82.24        3.04    103.21 o 
  11   0   6       37.20        0.00    113.29 o 
 -11   1   6      287.09      183.44    282.76 o 
 -10   1   6      254.23      285.56    129.13 o 
  -9   1   6      744.02      613.72    141.87 o 
  -8   1   6      192.78      246.93    131.65 o 
  -7   1   6     6174.34     6029.21    211.90 o 
  -6   1   6     3184.65     3183.24    123.55 o 
  -5   1   6     4837.54     4908.13     95.33 o 
  -4   1   6    16585.08    16407.51    208.85 o 
  -3   1   6    12517.62    12111.46    148.16 o 
  -2   1   6     5875.78     5675.81     75.65 o 
  -1   1   6    25610.17    25555.17    323.90 o 
   0   1   6      337.93      435.68     26.97 o 
   1   1   6    27077.56    27236.18    214.36 o 
   2   1   6     5282.45     5120.46     78.77 o 
   3   1   6    11951.71    11844.99    141.10 o 
   4   1   6    16383.54    16336.57    173.55 o 
   5   1   6     4631.41     4587.77    131.64 o 
   6   1   6     3064.24     3081.83    146.13 o 
   7   1   6     6253.80     5794.70    202.68 o 
   8   1   6      170.70      139.22     96.45 o 
   9   1   6      768.64      645.99    144.96 o 
  10   1   6      213.98      219.11    176.81 o 
  11   1   6      283.38      214.57    128.05 o 
 -11   2   6      146.68      250.52    193.13 o 
 -10   2   6      332.38      495.34    196.94 o 
  -9   2   6      334.49      226.04    155.59 o 
  -8   2   6     3045.40     3728.23    368.85 o 
  -7   2   6       64.37       17.91     53.48 o 
  -6   2   6     8775.97     8764.49    215.95 o 
  -5   2   6      701.50      747.59     96.06 o 
  -4   2   6      859.76      896.21     64.60 o 
  -3   2   6      661.34      590.28     35.67 o 
  -2   2   6    46359.18    46794.98    360.77 o 
  -1   2   6    41735.29    41592.97    313.82 o 
   0   2   6    41892.85    42934.07    324.42 o 
   1   2   6    41752.27    41721.62    343.53 o 
   2   2   6    47323.28    46973.04    399.39 o 
   3   2   6      727.25      708.55     30.50 o 
   4   2   6      782.16      812.66     38.48 o 
   5   2   6      663.23      680.12     35.27 o 
   6   2   6     8735.32     8854.39    272.96 o 
   7   2   6      108.44       96.23     60.31 o 
   8   2   6     3101.67     3401.33    244.63 o 
   9   2   6      409.20      575.50    140.38 o 
  10   2   6      336.08      187.10    116.11 o 
  11   2   6      140.54      268.14    142.56 o 
 -11   3   6       89.83      284.53    196.94 o 
 -10   3   6      232.37       77.80    156.41 o 
  -9   3   6      507.77      198.30    153.96 o 
  -8   3   6      139.96        0.00     98.74 o 
  -7   3   6     8612.05     9025.65    306.47 o 
  -6   3   6    11246.14    11583.41    278.48 o 
  -5   3   6     6496.40     6623.14    169.13 o 
  -4   3   6    13247.76    13366.39    176.68 o 
  -3   3   6     1740.44     1873.41     63.40 o 
  -2   3   6      788.22      689.95     34.20 o 
  -1   3   6    11863.58    12082.48    117.29 o 
   0   3   6    14685.37    15081.54    139.64 o 
   1   3   6    11391.21    11720.54    133.98 o 
   2   3   6      680.88      637.98     29.46 o 
   3   3   6     2153.08     2270.70     57.27 o 
   4   3   6    12735.73    12608.20    150.02 o 
   5   3   6     6365.77     6296.64    110.17 o 
   6   3   6    11003.69    11133.13    235.46 o 
   7   3   6     8649.57     8854.79    286.73 o 
   8   3   6      139.73      198.12    119.55 o 
   9   3   6      479.04      474.77    137.23 o 
  10   3   6      224.57      404.09    185.79 o 
  11   3   6       83.05      178.51    133.31 o 
 -11   4   6       84.07        0.00    147.98 o 
 -10   4   6       19.56        0.00    134.37 o 
  -9   4   6     1285.03     1167.76    263.31 o 
  -8   4   6     1461.96     1311.92    258.41 o 
  -7   4   6     1315.48     1301.59    137.05 o 
  -6   4   6      384.66      449.59     67.01 o 
  -5   4   6    26300.46    25768.09    318.08 o 
  -4   4   6     1020.44     1010.89     50.34 o 
  -3   4   6     6941.16     6612.93    104.82 o 
  -2   4   6     2604.20     2580.35     59.62 o 
  -1   4   6     3908.88     4012.25     56.20 o 
   0   4   6     2790.41     2795.68     48.00 o 
   1   4   6     4468.03     4496.92     78.46 o 
   2   4   6     2480.13     2456.17     59.94 o 
   3   4   6     6846.67     6674.85    103.22 o 
   4   4   6     1033.63     1063.42     44.17 o 
   5   4   6    26621.21    26407.88    302.70 o 
   6   4   6      378.23      415.29     88.68 o 
   7   4   6     1431.86     1460.65    136.29 o 
   8   4   6     1594.94     1265.31    177.76 o 
   9   4   6     1366.20     1114.77    175.41 o 
  10   4   6       16.12       89.64    106.07 o 
  11   4   6       85.60      113.25    170.55 o 
 -11   5   6      655.86      449.91    230.94 o 
 -10   5   6      450.37      571.23    217.61 o 
  -9   5   6      667.33      790.75    224.96 o 
  -8   5   6      201.84      268.75    142.26 o 
  -7   5   6     1235.43     1210.01    132.63 o 
  -6   5   6     2538.00     2453.62    143.74 o 
  -5   5   6     3551.06     3406.63    106.15 o 
  -4   5   6     7658.15     7491.96    123.46 o 
  -3   5   6    23192.89    22926.65    247.25 o 
  -2   5   6    28839.81    29060.80    304.63 o 
  -1   5   6    16852.84    17169.74    147.75 o 
   0   5   6    61227.70    62244.88    486.08 o 
   1   5   6    17221.52    17268.61    220.69 o 
   2   5   6    28654.24    29273.25    308.46 o 
   3   5   6    23045.46    22585.69    239.16 o 
   4   5   6     7532.05     7483.79    118.91 o 
   5   5   6     3433.23     3406.51    102.64 o 
   6   5   6     2517.73     2571.36    141.96 o 
   7   5   6     1165.24     1237.87    130.58 o 
   8   5   6      215.57      126.00    129.21 o 
   9   5   6      675.39      670.54    152.91 o 
  10   5   6      467.18      274.05    197.21 o 
  11   5   6      661.47      575.17    164.43 o 
 -11   6   6      288.24       86.23    170.82 o 
 -10   6   6      448.51      485.82    206.73 o 
  -9   6   6      487.18      324.24    187.96 o 
  -8   6   6     2365.47     2274.04    314.45 o 
  -7   6   6     1514.29     1668.75    151.09 o 
  -6   6   6     8776.57     9350.22    292.75 o 
  -5   6   6     4359.53     4608.20    200.77 o 
  -4   6   6      848.11      933.43     48.40 o 
  -3   6   6     3436.60     3505.02     81.74 o 
  -2   6   6    27768.52    27792.81    296.16 o 
  -1   6   6    38993.64    39901.30    346.45 o 
   0   6   6     9851.32     9598.58    131.50 o 
   1   6   6    40029.39    40776.34    413.87 o 
   2   6   6    27496.63    27481.69    281.47 o 
   3   6   6     3467.66     3506.54     73.58 o 
   4   6   6      789.30      684.74     39.05 o 
   5   6   6     4348.17     4395.12    131.84 o 
   6   6   6     8400.60     8573.71    222.50 o 
   7   6   6     1641.31     1659.29    143.20 o 
   8   6   6     2259.72     2621.65    215.28 o 
   9   6   6      454.09      265.77    117.81 o 
  10   6   6      471.18      477.43    150.50 o 
  11   6   6      263.25      243.06    143.74 o 
 -10   7   6       76.10      281.81    176.81 o 
  -9   7   6       75.69        0.00    122.95 o 
  -8   7   6      312.06      393.60    179.26 o 
  -7   7   6     2013.62     2293.41    171.53 o 
  -6   7   6    13273.79    14125.18    373.89 o 
  -5   7   6     2814.63     3153.22    219.07 o 
  -4   7   6     1498.68     1558.93     72.64 o 
  -3   7   6      763.54      717.58     44.74 o 
  -2   7   6      125.64      117.51     24.80 o 
  -1   7   6     8155.06     8273.23    109.48 o 
   0   7   6    11149.32    10643.08    141.97 o 
   1   7   6     8258.66     8143.21    134.84 o 
   2   7   6      101.46      154.24     23.18 o 
   3   7   6      765.55      733.52     38.81 o 
   4   7   6     1593.74     1659.97     67.68 o 
   5   7   6     2956.41     3141.09    117.66 o 
   6   7   6    13391.73    13682.36    664.39 o 
   7   7   6     2392.47     2398.42    189.02 o 
   8   7   6      305.01      426.88    159.54 o 
   9   7   6       62.11        0.00     95.51 o 
  10   7   6       79.84        0.00     95.36 o 
 -10   8   6        7.33        0.00    148.79 o 
  -9   8   6     1564.53     1775.44    325.60 o 
  -8   8   6     1974.10     1650.31    291.33 o 
  -7   8   6      627.21      602.00    135.79 o 
  -6   8   6     1764.07     2126.19    153.98 o 
  -5   8   6    10821.73    10670.96    262.38 o 
  -4   8   6     4497.17     4580.02    137.22 o 
  -3   8   6    15267.98    15919.66    247.13 o 
  -2   8   6     7674.39     7664.76    135.83 o 
  -1   8   6     5394.83     5637.93     96.58 o 
   0   8   6     1466.39     1554.40     61.33 o 
   1   8   6     5174.36     5450.44    109.64 o 
   2   8   6     7809.09     7777.43    143.70 o 
   3   8   6    15997.61    16396.55    274.92 o 
   4   8   6     4395.85     4531.71    117.75 o 
   5   8   6    10989.14    10986.28    232.57 o 
   6   8   6     1871.49     2043.66    161.94 o 
   7   8   6      668.97      768.36    130.17 o 
   8   8   6     1924.52     1604.88    258.96 o 
   9   8   6     1688.11     1837.46    294.05 o 
  10   8   6        7.05      124.31    144.44 o 
 -10   9   6       71.38       20.67    167.56 o 
  -9   9   6      777.06      867.45    252.70 o 
  -8   9   6      369.93      169.38    251.48 o 
  -7   9   6      245.51      221.56    102.29 o 
  -6   9   6     1889.82     1764.02    187.65 o 
  -5   9   6     1586.73     1822.61    172.68 o 
  -4   9   6     6905.88     6300.19    437.79 o 
  -3   9   6    18000.21    17561.85    498.50 o 
  -2   9   6    11323.94    11047.11    245.59 o 
  -1   9   6      819.79      859.23     45.64 o 
   0   9   6    26365.75    25633.81    286.44 o 
   1   9   6      828.13      814.61     51.59 o 
   2   9   6    11550.14    11408.11    324.00 o 
   3   9   6    17912.24    18229.44    308.18 o 
   4   9   6     6900.65     6833.32    205.57 o 
   5   9   6     1871.57     1588.02    189.87 o 
   6   9   6     1828.45     2447.04    246.72 o 
   7   9   6      253.17      271.74    137.91 o 
   8   9   6      369.64      232.57    144.98 o 
   9   9   6      811.08      733.35    220.33 o 
  10   9   6       67.84      189.32    184.70 o 
 -10  10   6       24.61        5.98    157.50 o 
  -9  10   6       81.84       57.94    146.89 o 
  -8  10   6     2228.01     2420.99    245.96 o 
  -7  10   6     2779.21     2724.22    337.03 o 
  -6  10   6     7606.44     7679.23    488.54 o 
  -5  10   6     4314.23     4470.28    358.51 o 
  -4  10   6      397.92      568.03    114.63 o 
  -3  10   6     1042.19     1250.18    204.01 o 
  -2  10   6    10916.11    10491.29    236.49 o 
  -1  10   6     1453.62     1437.35     97.72 o 
   0  10   6     6572.88     6684.87    387.08 o 
   1  10   6     1445.98     1378.83    141.22 o 
   2  10   6    11149.27    10730.32   1043.45 o 
   3  10   6      991.92      913.39    135.30 o 
   4  10   6      323.51      448.38    111.50 o 
   5  10   6     4169.37     3999.42    381.64 o 
  -9  11   6      560.15      502.14    214.62 o 
  -8  11   6      257.80      439.90    153.82 o 
  -7  11   6     1370.14     1323.06    195.17 o 
  -6  11   6     6850.20     7921.32    495.88 o 
  -5  11   6      399.35      478.20    164.02 o 
  -4  11   6     1324.58     1318.45    223.32 o 
  -3  11   6     1018.64      970.27    192.86 o 
  -2  11   6      178.17      127.24     45.12 o 
  -1  11   6     3450.26     3571.08    207.58 o 
   0  11   6    10755.68    10152.11    511.39 o 
   1  11   6     3449.40     3739.65    334.31 o 
   2  11   6      143.78       94.96     82.88 o 
   3  11   6      790.26      789.60    131.94 o 
   4  11   6     1377.60     1644.60    271.74 o 
   5  11   6      336.56      348.72    168.38 o 
   6  11   6     6692.93     6110.53    473.30 o 
  -9  12   6     1008.24      608.22    242.36 o 
  -8  12   6      889.56      737.11    173.22 o 
  -7  12   6      806.16     1026.60    184.80 o 
  -6  12   6      418.98      509.50    136.27 o 
  -5  12   6     3647.90     3810.02    272.36 o 
  -4  12   6      827.80      644.40    171.10 o 
  -3  12   6     5531.27     5688.63    390.61 o 
  -2  12   6     3714.28     3474.98    310.37 o 
  -1  12   6     6550.49     5814.57    382.72 o 
   0  12   6      420.23      362.87    144.98 o 
   1  12   6     6118.22     5799.07    405.30 o 
   2  12   6     3651.91     3316.78    233.12 o 
   3  12   6     5429.57     5944.47    293.61 o 
   4  12   6      775.85     1033.11    236.11 o 
   5  12   6     3540.59     3870.76    398.23 o 
   6  12   6      330.57      209.18    170.01 o 
   7  12   6      899.21      970.82    267.12 o 
  -8  13   6      102.72      112.86    131.21 o 
  -7  13   6      398.69      249.37    130.85 o 
  -6  13   6     1607.15     1961.40    240.32 o 
  -5  13   6      939.54      886.37    240.73 o 
  -4  13   6     1070.78     1077.97    207.41 o 
  -3  13   6     5044.73     5261.01    291.00 o 
  -2  13   6     3944.56     4119.05    255.99 o 
  -1  13   6      759.69      875.38    150.24 o 
   0  13   6    14707.17    13805.22    474.29 o 
   1  13   6      779.75      627.17    132.01 o 
   2  13   6     3891.82     4115.40    263.15 o 
   3  13   6     4860.65     5119.67    287.54 o 
   4  13   6      961.55     1034.74    245.08 o 
   5  13   6      890.40     1006.18    261.41 o 
   6  13   6     1755.91     2287.09    353.35 o 
   7  13   6      390.75      537.23    218.16 o 
   8  13   6       85.96       20.95    167.56 o 
  -8  14   6      785.54      896.18    200.43 o 
  -7  14   6      996.21      768.70    179.68 o 
  -6  14   6     1973.71     2154.16    241.47 o 
  -5  14   6      876.24      687.09    153.48 o 
  -4  14   6     1581.59     1203.75    181.33 o 
  -3  14   6      174.81       71.23    103.64 o 
  -2  14   6     2461.80     2507.06    256.92 o 
  -1  14   6       64.18      101.76     90.78 o 
   0  14   6     1841.85     2184.81    205.04 o 
   1  14   6       79.40       52.40     93.80 o 
   2  14   6     2415.83     2643.63    226.40 o 
   3  14   6      180.04      218.00    121.73 o 
   4  14   6     1611.05     2018.89    310.37 o 
   5  14   6      891.44      718.66    239.92 o 
   6  14   6     1900.25     1791.21    334.85 o 
   7  14   6     1074.59     1157.15    306.83 o 
  -7  15   6      146.50      311.72    145.03 o 
  -6  15   6     2357.61     2542.30    268.31 o 
  -5  15   6      377.03      602.59    389.12 o 
  -4  15   6     1350.44     1332.61    194.45 o 
  -3  15   6     1566.61     1667.29    199.79 o 
  -2  15   6      210.75      104.66     95.76 o 
  -1  15   6      645.42      604.31    135.85 o 
   0  15   6     2836.43     3008.08    250.93 o 
   1  15   6      688.18      750.45    152.28 o 
   2  15   6      278.33      106.90    157.22 o 
   3  15   6     1514.69     1321.99    261.95 o 
  -7  16   6      710.22      642.23    285.89 o 
  -6  16   6      186.47      161.03    205.91 o 
  -5  16   6      890.69     1143.82    300.58 o 
  -4  16   6     1029.63     1353.27    317.17 o 
  -3  16   6     2439.95     2832.75    408.84 o 
  -2  16   6     1458.24     2374.41    373.20 o 
  -1  16   6     3604.23     3789.97    443.93 o 
   0  16   6      475.99      573.41    230.40 o 
   1  16   6     3310.86     3726.59    413.19 o 
   2  16   6     1456.21     1363.33    292.14 o 
  -6  17   6     1015.49      949.06    303.30 o 
  -5  17   6      311.63      363.41    241.00 o 
  -4  17   6      414.59      322.88    229.85 o 
  -3  17   6     1169.59     1329.60    330.23 o 
  -2  17   6      269.71      148.25    208.09 o 
  -1  17   6      297.43      204.28    194.76 o 
   0  17   6     2127.81     2386.92    378.10 o 
   1  17   6      341.61       81.33    171.37 o 
   2  17   6      207.45      106.63    178.17 o 
  -5  18   6      476.99      199.66    209.45 o 
  -4  18   6     1314.64     1523.01    371.03 o 
  -3  18   6      506.10      514.38    259.23 o 
  -2  18   6     1019.49     1188.70    313.63 o 
  -1  18   6      227.83      164.02    188.78 o 
   0  18   6      156.13      166.20    174.09 o 
   1  18   6      239.93      263.85    213.26 o 
   2  18   6     1000.87     1006.72    293.50 o 
  -3  19   6      475.02      462.70    252.43 o 
  -2  19   6      607.55      909.62    298.67 o 
  -1  19   6      254.57      431.14    251.07 o 
   0  19   6      116.14      231.21    234.48 o 
   1  19   6      271.89      109.89    202.65 o 
   2  19   6      601.67     1028.49    309.01 o 
  -1  20   6     2035.87     2232.42    433.86 o 
   0  20   6       55.76        0.00    186.60 o 
   1  20   6     1970.25     2205.49    412.37 o 
   1   0   7    26263.75    25870.53    238.37 o 
   2   0   7    22011.38    21926.76    286.86 o 
   3   0   7        9.82       59.93     19.37 o 
   4   0   7      143.20      160.55     22.57 o 
   5   0   7      717.64      718.04     57.98 o 
   6   0   7     4558.84     4548.32    203.02 o 
   7   0   7      911.38      831.53    118.05 o 
   8   0   7      666.66      775.51    207.00 o 
   9   0   7     1779.39     1106.55    242.36 o 
  10   0   7      247.93      187.69    184.15 o 
  11   0   7       16.06      396.32    189.32 o 
 -11   1   7      114.32      175.18    198.84 o 
 -10   1   7     1169.16      719.21    224.96 o 
  -9   1   7      963.71     1021.96    245.36 o 
  -8   1   7     2400.91     2249.83    310.91 o 
  -7   1   7     1491.61     1520.17    175.38 o 
  -6   1   7     6560.09     6847.93    192.24 o 
  -5   1   7      502.34      512.36     54.88 o 
  -4   1   7    10541.86    10444.70    162.95 o 
  -3   1   7    10034.96    10060.80    125.58 o 
  -2   1   7    23593.05    23065.13    218.35 o 
  -1   1   7     4744.12     4955.68     75.78 o 
   0   1   7   112744.29   112302.16    845.40 o 
   1   1   7     4809.74     5003.30     80.03 o 
   2   1   7    23376.21    22769.27    211.70 o 
   3   1   7     9820.63    10067.76    125.16 o 
   4   1   7    10781.71    10662.55    134.53 o 
   5   1   7      386.06      352.66     32.80 o 
   6   1   7     6834.28     6686.68    279.16 o 
   7   1   7     1552.47     1744.80    139.49 o 
   8   1   7     2364.04     2243.76    214.56 o 
   9   1   7      934.26      770.34    157.77 o 
  10   1   7     1182.28     1194.12    196.86 o 
  11   1   7      124.99      132.26    125.56 o 
 -11   2   7      144.05      268.48    185.24 o 
 -10   2   7       13.38       99.83    153.42 o 
  -9   2   7     5367.97     5878.23    467.59 o 
  -8   2   7     3677.85     3405.89    362.05 o 
  -7   2   7     4939.30     5103.86    233.78 o 
  -6   2   7     6096.89     6389.04    241.53 o 
  -5   2   7     4106.29     4109.08    155.03 o 
  -4   2   7     4898.31     4774.53    102.42 o 
  -3   2   7       22.50       32.86     12.60 o 
  -2   2   7    23703.41    24546.11    236.36 o 
  -1   2   7    41225.86    40786.79    315.29 o 
   0   2   7    13097.22    13833.27    144.65 o 
   1   2   7    41300.36    40345.76    309.95 o 
   2   2   7    23870.69    24335.73    240.42 o 
   3   2   7       25.73       33.21     17.97 o 
   4   2   7     4453.50     4397.17     82.62 o 
   5   2   7     4214.02     4164.98    109.37 o 
   6   2   7     6152.50     6264.94    204.85 o 
   7   2   7     4848.71     4906.50    320.10 o 
   8   2   7     3465.05     3771.72    258.79 o 
   9   2   7     5519.03     6254.86    333.36 o 
  10   2   7        8.24        0.00     94.31 o 
  11   2   7      158.59       42.26    128.93 o 
 -11   3   7      138.54      138.46    207.00 o 
 -10   3   7     1169.03     1696.82    338.11 o 
  -9   3   7       23.55      131.38    149.88 o 
  -8   3   7     1465.65     1691.38    282.89 o 
  -7   3   7     1234.35     1324.13    140.41 o 
  -6   3   7     9329.78     9438.54    239.45 o 
  -5   3   7     3016.58     3041.36    129.31 o 
  -4   3   7     2520.28     2539.80     79.28 o 
  -3   3   7     5923.53     5729.58    153.15 o 
  -2   3   7    13507.93    13728.65    144.57 o 
  -1   3   7     1387.44     1495.98     41.41 o 
   0   3   7    37927.93    37602.05    296.23 o 
   1   3   7     1514.54     1550.33     44.17 o 
   2   3   7    14686.25    14536.85    161.15 o 
   3   3   7     5679.12     5656.39     99.99 o 
   4   3   7     2424.71     2446.92     68.48 o 
   5   3   7     2904.35     3000.30     90.91 o 
   6   3   7     9410.08     9536.32    205.09 o 
   7   3   7     1279.90     1230.09    153.37 o 
   8   3   7     1544.51     1634.18    300.85 o 
   9   3   7       10.89       31.26     89.05 o 
  10   3   7     1215.71     1222.90    201.13 o 
  11   3   7      142.35      124.24    126.82 o 
 -11   4   7       26.43        0.00    158.04 o 
 -10   4   7      133.06       56.58    142.54 o 
  -9   4   7     2855.32     3055.26    383.81 o 
  -8   4   7      698.96      714.31    205.10 o 
  -7   4   7     3445.95     3502.02    207.63 o 
  -6   4   7     7263.92     7367.48    224.22 o 
  -5   4   7     3569.20     3694.06    100.03 o 
  -4   4   7      590.67      585.41     45.88 o 
  -3   4   7     2820.00     2651.65     97.21 o 
  -2   4   7    17545.60    17315.12    157.88 o 
  -1   4   7    26226.19    26827.42    245.38 o 
   0   4   7    12049.02    13075.81    130.77 o 
   1   4   7    27941.08    28341.32    250.97 o 
   2   4   7    17181.98    17244.79    201.14 o 
   3   4   7     2875.09     2766.48     74.73 o 
   4   4   7      510.09      594.61     53.64 o 
   5   4   7     3493.64     3438.74    114.93 o 
   6   4   7     7355.81     7586.55    238.40 o 
   7   4   7     3350.93     3508.06    385.94 o 
   8   4   7      772.90     1006.54    234.48 o 
   9   4   7     2927.73     2965.84    246.24 o 
  10   4   7      120.44       91.15    115.80 o 
  11   4   7       25.40      109.77    123.78 o 
 -11   5   7      290.77      234.75    197.48 o 
 -10   5   7     1191.01     1383.74    300.58 o 
  -9   5   7      736.74      989.32    247.80 o 
  -8   5   7     1510.89     1478.67    275.82 o 
  -7   5   7     3971.48     4079.27    232.96 o 
  -6   5   7     4665.96     4782.44    307.85 o 
  -5   5   7     2281.59     2140.54     84.89 o 
  -4   5   7     4312.49     4335.53     89.80 o 
  -3   5   7     5508.65     5460.21     99.03 o 
  -2   5   7    25745.34    25370.07    230.92 o 
  -1   5   7     6351.59     6764.74     81.47 o 
   0   5   7    43398.52    43304.55    342.03 o 
   1   5   7     6651.39     6833.71    107.74 o 
   2   5   7    26058.33    25946.11    287.32 o 
   3   5   7     5175.35     5232.23     98.29 o 
   4   5   7     4405.34     4422.23    103.11 o 
   5   5   7     2069.97     2056.13    115.55 o 
   6   5   7     4494.64     4655.98    301.32 o 
   7   5   7     4197.34     4818.00    380.68 o 
   8   5   7     1620.07     1585.52    182.03 o 
   9   5   7      856.30      531.25    213.53 o 
  10   5   7     1158.52     1294.65    203.69 o 
  11   5   7      294.85      184.10    130.70 o 
 -10   6   7      722.14      451.00    209.72 o 
  -9   6   7     3798.95     3868.58    428.97 o 
  -8   6   7     2005.50     2142.38    316.62 o 
  -7   6   7     2523.35     2617.45    265.08 o 
  -6   6   7     1583.39     1435.58    128.83 o 
  -5   6   7     4365.03     4527.79    161.21 o 
  -4   6   7     7158.55     7387.07    139.97 o 
  -3   6   7      824.58      863.42     46.78 o 
  -2   6   7     7383.12     7543.79    119.58 o 
  -1   6   7    49249.20    48172.54    388.69 o 
   0   6   7      413.90      440.36     32.69 o 
   1   6   7    49168.63    47650.82    443.89 o 
   2   6   7     7113.47     7487.38    113.18 o 
   3   6   7      824.71      822.50     47.71 o 
   4   6   7     7394.62     7716.75    150.96 o 
   5   6   7     4348.58     4444.28    173.12 o 
   6   6   7     1623.02     1577.93    147.71 o 
   7   6   7     2691.81     2784.05    526.21 o 
   8   6   7     2112.71     1902.63    279.77 o 
   9   6   7     3719.63     4661.50    297.35 o 
  10   6   7      720.80      731.27    161.73 o 
 -10   7   7      813.64      716.49    241.55 o 
  -9   7   7       40.97      145.80    146.89 o 
  -8   7   7      994.21     1078.81    249.16 o 
  -7   7   7     3397.25     3468.66    254.71 o 
  -6   7   7     3211.00     3013.20    176.07 o 
  -5   7   7     3802.82     3725.42    217.71 o 
  -4   7   7       70.97       95.77     40.82 o 
  -3   7   7    11619.36    11759.89    181.97 o 
  -2   7   7    14967.74    14453.84    195.53 o 
  -1   7   7     6833.54     6778.03     84.64 o 
   0   7   7    15583.95    16049.33    195.37 o 
   1   7   7     6592.76     6537.95    123.84 o 
   2   7   7    14218.97    14079.60    188.28 o 
   3   7   7    12025.97    11739.41    184.67 o 
   4   7   7       81.86      102.16     33.38 o 
   5   7   7     3861.51     3924.33    188.16 o 
   6   7   7     2987.11     3159.67    333.49 o 
   7   7   7     3304.40     3175.01    215.90 o 
   8   7   7     1040.74      997.85    188.23 o 
   9   7   7       30.30        0.00     91.17 o 
  10   7   7      837.91     1036.37    263.58 o 
 -10   8   7      641.40      561.17    229.31 o 
  -9   8   7     1455.08     1070.92    263.58 o 
  -8   8   7      769.48      516.83    192.86 o 
  -7   8   7      780.33      651.36    144.71 o 
  -6   8   7     1704.58     1843.45    308.33 o 
  -5   8   7     2411.92     2507.05    260.71 o 
  -4   8   7      330.05      216.14     56.68 o 
  -3   8   7     2177.53     2156.78     82.10 o 
  -2   8   7    10846.12    10724.44    147.95 o 
  -1   8   7    25303.79    25707.11    265.62 o 
   0   8   7     7087.58     7360.84    127.24 o 
   1   8   7    24816.49    24664.11    317.82 o 
   2   8   7    10804.92    10618.54    206.87 o 
   3   8   7     2066.09     2199.95     99.58 o 
   4   8   7      397.19      201.28     97.84 o 
   5   8   7     2333.84     2130.96    218.43 o 
   6   8   7     1751.37     1927.49    231.76 o 
   7   8   7      829.35      955.04    201.83 o 
   8   8   7      714.93      499.96    181.43 o 
   9   8   7     1390.32     1324.98    269.57 o 
  10   8   7      615.84      358.24    208.36 o 
 -10   9   7     1382.55     1503.42    325.33 o 
  -9   9   7      538.62      554.09    214.35 o 
  -8   9   7      703.91      440.93    187.96 o 
  -7   9   7     4907.51     3767.40    386.26 o 
  -6   9   7      904.70     1125.87    237.47 o 
  -5   9   7     2308.96     1932.39    273.37 o 
  -4   9   7     1917.16     1799.65    245.63 o 
  -3   9   7     8680.16     8815.96    260.72 o 
  -2   9   7    21972.57    22342.10    339.60 o 
  -1   9   7     8823.01     9001.76    192.72 o 
   0   9   7     5321.54     5264.47    171.11 o 
   1   9   7     9026.75     8948.06    256.42 o 
   2   9   7    21432.37    22417.17    472.21 o 
   3   9   7     8510.29     8149.02    262.98 o 
   4   9   7     2013.62     2336.54    199.19 o 
   5   9   7     2536.84     2679.84    188.07 o 
   6   9   7      758.96     1147.63    198.57 o 
   7   9   7     4770.68     5158.48    369.67 o 
   8   9   7      731.87      394.96    162.66 o 
   9   9   7      536.62      246.44    175.99 o 
  10   9   7     1406.41     1446.84    300.03 o 
  -9  10   7     1861.68     2437.52    373.75 o 
  -8  10   7      391.86      190.68    158.31 o 
  -7  10   7     1821.60     2026.78    310.37 o 
  -6  10   7      254.71      360.69    153.14 o 
  -5  10   7     1994.41     2372.23    297.86 o 
  -4  10   7     2113.14     2337.96    285.89 o 
  -3  10   7     1223.68     1362.57    117.14 o 
  -2  10   7     3622.34     3525.14    122.08 o 
  -1  10   7    26589.68    25795.85    648.92 o 
   0  10   7     4321.77     4102.94    141.41 o 
   1  10   7    26529.01    28305.51    977.62 o 
   2  10   7     3694.26     3733.12    228.03 o 
   3  10   7     1173.00     1200.67    233.39 o 
   4  10   7     2267.96     2317.02    298.94 o 
   5  10   7     1994.22     2522.11    322.34 o 
   6  10   7      280.62      221.15    153.42 o 
  -9  11   7       10.91       73.17    155.59 o 
  -8  11   7      611.16     1043.31    196.21 o 
  -7  11   7     1687.36     1657.65    295.95 o 
  -6  11   7     1714.92     1111.18    226.59 o 
  -5  11   7      450.32      488.27    169.74 o 
  -4  11   7     1340.95     1117.16    219.52 o 
  -3  11   7     2953.21     2862.68    296.50 o 
  -2  11   7     2251.80     2920.07    296.77 o 
  -1  11   7     2421.09     2352.65    309.82 o 
   0  11   7      494.45      707.51    176.54 o 
   1  11   7     2463.90     2644.52    299.76 o 
   2  11   7     2379.32     2839.44    260.86 o 
   3  11   7     2857.95     2666.01    322.06 o 
   4  11   7     1412.11     1351.37    252.43 o 
   5  11   7      384.79      464.33    189.59 o 
   6  11   7     1791.04     1653.57    301.66 o 
   7  11   7     1732.99     1743.07    315.26 o 
  -9  12   7      764.00      538.04    224.41 o 
  -8  12   7     1260.25     1765.56    238.72 o 
  -7  12   7      234.83      185.16    125.59 o 
  -6  12   7      901.41      952.05    238.83 o 
  -5  12   7     2099.86     1826.57    282.62 o 
  -4  12   7      211.10       66.64    113.70 o 
  -3  12   7      277.12      278.81    137.37 o 
  -2  12   7     4132.05     4116.66    350.63 o 
  -1  12   7     8770.47     8725.77   1011.62 o 
   0  12   7     9035.54     9521.58    525.80 o 
   1  12   7     9166.47     9432.91    532.33 o 
   2  12   7     4157.14     4143.59    382.45 o 
   3  12   7      369.76      306.99    170.82 o 
   4  12   7      229.12      463.78    184.43 o 
   5  12   7     2200.54     2762.03    353.62 o 
   6  12   7      897.08     1386.73    290.24 o 
   7  12   7      246.97      203.47    184.15 o 
   8  12   7     1276.57     1891.04    359.33 o 
  -8  13   7      131.61      155.95    129.20 o 
  -7  13   7     2222.25     1911.54    311.46 o 
  -6  13   7       45.76      187.80    110.06 o 
  -5  13   7     1446.38     1177.28    249.44 o 
  -4  13   7     2320.65     2000.12    285.07 o 
  -3  13   7     2147.72     1929.67    271.74 o 
  -2  13   7     3434.81     4104.96    354.16 o 
  -1  13   7     3581.89     4290.75    366.95 o 
   0  13   7      449.27      302.75    153.96 o 
   1  13   7     3592.08     3766.85    366.40 o 
   2  13   7     3415.27     3776.98    261.91 o 
   3  13   7     2140.88     2501.99    220.14 o 
   4  13   7     2273.67     2196.24    322.34 o 
   5  13   7     1494.90     1666.90    312.00 o 
   6  13   7       46.37        0.00    141.18 o 
   7  13   7     2218.32     2325.99    381.36 o 
   8  13   7      127.22       68.00    177.90 o 
  -8  14   7      485.69      552.40    175.68 o 
  -7  14   7      207.65      325.68    149.02 o 
  -6  14   7       77.20       42.45     97.45 o 
  -5  14   7     1219.45     1158.25    192.23 o 
  -4  14   7     2195.96     2617.84    270.65 o 
  -3  14   7       44.83      178.95    110.39 o 
  -2  14   7       68.27        0.00     79.10 o 
  -1  14   7     6805.77     6462.97    334.07 o 
   0  14   7     1150.61     1113.03    167.83 o 
   1  14   7     6687.36     7068.03    727.64 o 
   2  14   7       52.91       90.78    119.69 o 
   3  14   7       47.90       52.03     99.63 o 
   4  14   7     2165.87     3148.83    384.63 o 
   5  14   7     1175.76      948.79    269.02 o 
   6  14   7       88.04      127.30    178.17 o 
   7  14   7      212.92       56.03    172.73 o 
   8  14   7      509.22      580.21    271.74 o 
  -7  15   7      866.43      982.23    203.79 o 
  -6  15   7      206.61      124.87    127.67 o 
  -5  15   7      287.33       65.97    122.13 o 
  -4  15   7      471.50      606.62    150.82 o 
  -3  15   7     1668.52     1606.33    205.06 o 
  -2  15   7     1161.21     1467.34    195.61 o 
  -1  15   7     2085.30     2671.56    236.09 o 
   0  15   7      212.88      334.71    121.68 o 
   1  15   7     1860.22     1747.24    204.00 o 
   2  15   7     1018.19     1360.96    192.92 o 
   3  15   7     1720.05     1499.18    488.40 o 
   4  15   7      436.36      275.55    188.78 o 
  -6  16   7      436.11      291.33    221.69 o 
  -5  16   7      229.94      149.34    209.72 o 
  -4  16   7       62.43      274.73    199.93 o 
  -3  16   7     2033.68     2292.26    387.35 o 
  -2  16   7     2468.63     2104.30    369.67 o 
  -1  16   7     1057.79     1446.57    309.28 o 
   0  16   7     2367.05     3227.99    409.11 o 
   1  16   7      977.78     1172.38    294.05 o 
   2  16   7     2521.66     2523.47    350.35 o 
  -6  17   7      152.94      160.76    221.96 o 
  -5  17   7      910.94     1051.33    315.26 o 
  -4  17   7      389.27      460.52    231.48 o 
  -3  17   7      329.22      389.80    224.68 o 
  -2  17   7     3434.20     3005.76    430.33 o 
  -1  17   7     1768.64     1767.00    345.19 o 
   0  17   7      112.08      192.86    198.03 o 
   1  17   7     1775.53     1589.11    328.32 o 
   2  17   7     3546.97     3971.13    441.48 o 
  -4  18   7      334.85      285.34    217.88 o 
  -3  18   7     1122.65     1070.92    328.32 o 
  -2  18   7       57.67      143.08    204.55 o 
  -1  18   7      309.01      307.10    231.21 o 
   0  18   7     1640.20     1460.72    346.82 o 
   1  18   7      365.34      483.64    243.18 o 
   2  18   7       65.31       25.84    187.69 o 
  -3  19   7      399.34      914.24    310.64 o 
  -2  19   7      431.97      701.25    279.36 o 
  -1  19   7     1086.96      652.02    266.57 o 
   0  19   7     1207.14     1475.95    350.63 o 
   1  19   7     1161.81      645.22    279.09 o 
   2  19   7      447.08      346.55    249.71 o 
   0   0   8    44920.86    43387.74    470.89 o 
   1   0   8     6491.97     6395.22     96.63 o 
   2   0   8   108669.83   109754.24    795.56 o 
   3   0   8    15552.14    15104.38    197.02 o 
   4   0   8    17024.13    16817.37    200.37 o 
   5   0   8     1904.66     1974.23    150.70 o 
   6   0   8     2576.66     2575.91    167.25 o 
   7   0   8     1091.18     1195.01    166.39 o 
   8   0   8     5032.57     5861.09    436.85 o 
   9   0   8        2.01        0.00    122.41 o 
  10   0   8      429.69      318.80    194.76 o 
  11   0   8       49.72      207.55    216.80 o 
 -11   1   8      658.79      599.79    268.48 o 
 -10   1   8     1020.92      978.43    262.49 o 
  -9   1   8      474.68      700.44    229.31 o 
  -8   1   8       34.76        0.00    115.88 o 
  -7   1   8     1108.34     1118.91    463.65 o 
  -6   1   8     4268.37     4390.91    203.10 o 
  -5   1   8     3382.12     3330.23    122.11 o 
  -4   1   8    24449.05    24370.69    254.10 o 
  -3   1   8     9076.32     9205.49    118.41 o 
  -2   1   8     2093.68     1994.16     49.15 o 
  -1   1   8    16283.90    15759.19    171.80 o 
   0   1   8      140.18      206.88     23.76 o 
   1   1   8    16018.39    15898.94    176.90 o 
   2   1   8     1609.93     1738.37     52.32 o 
   3   1   8     9088.64     9042.29    147.40 o 
   4   1   8    24318.63    24363.70    261.51 o 
   5   1   8     3325.52     3296.29    110.06 o 
   6   1   8     4435.83     4200.73    203.83 o 
   7   1   8     1030.80     1086.63    160.04 o 
   8   1   8       36.22        0.00    120.50 o 
   9   1   8      495.24      434.13    183.88 o 
  10   1   8     1012.24      907.71    262.49 o 
  11   1   8      693.45      754.57    261.13 o 
 -11   2   8       79.26      163.21    203.19 o 
 -10   2   8       85.97      149.88    175.18 o 
  -9   2   8      182.21       48.96    135.19 o 
  -8   2   8      419.27      159.94    147.98 o 
  -7   2   8       80.24      180.70    104.72 o 
  -6   2   8     1684.26     1557.43    105.97 o 
  -5   2   8     5841.23     5764.62    153.24 o 
  -4   2   8     3867.55     3805.46     91.22 o 
  -3   2   8       39.92       42.58     16.19 o 
  -2   2   8    16104.69    15942.19    178.03 o 
  -1   2   8     4448.80     4386.00     77.37 o 
   0   2   8    30609.61    31308.98    273.87 o 
   1   2   8     4307.56     4123.83     65.27 o 
   2   2   8    15768.76    15762.02    173.50 o 
   3   2   8       33.73       20.37     19.39 o 
   4   2   8     3717.63     3824.54     86.29 o 
   5   2   8     6021.73     5680.76    177.70 o 
   6   2   8     1674.33     1712.67     80.66 o 
   7   2   8      117.04      335.67    143.35 o 
   8   2   8      383.64      199.66    148.52 o 
   9   2   8      162.83       40.80    133.56 o 
  10   2   8      109.31       20.40    149.88 o 
  11   2   8       70.96        0.00    175.72 o 
 -11   3   8      719.62      577.76    243.45 o 
 -10   3   8      566.00      393.06    192.86 o 
  -9   3   8     1026.89     1147.63    270.93 o 
  -8   3   8      142.03       10.61    109.62 o 
  -7   3   8     1385.73     1483.92    234.57 o 
  -6   3   8     1236.66     1375.13    133.09 o 
  -5   3   8     4390.76     4066.11    160.46 o 
  -4   3   8    34365.53    33971.46    384.94 o 
  -3   3   8    24363.76    24324.18    259.26 o 
  -2   3   8    16296.90    16312.10    171.05 o 
  -1   3   8    12519.78    13258.58    144.24 o 
   0   3   8    11740.47    12648.99    130.53 o 
   1   3   8    12144.45    12999.66    150.81 o 
   2   3   8    16841.02    16367.78    184.87 o 
   3   3   8    25748.47    25237.40    243.37 o 
   4   3   8    34097.56    33635.41    349.44 o 
   5   3   8     4356.54     4217.43    178.00 o 
   6   3   8     1449.20     1278.79    132.52 o 
   7   3   8     1371.08     1344.46    163.08 o 
   8   3   8      148.22      162.50     99.14 o 
   9   3   8      954.12      928.13    169.59 o 
  10   3   8      556.68      854.92    191.09 o 
  11   3   8      761.19      773.88    269.84 o 
 -11   4   8      130.47       40.26    179.53 o 
 -10   4   8      611.63      945.25    263.04 o 
  -9   4   8       96.34       55.76    147.98 o 
  -8   4   8     5226.95     5297.20    453.99 o 
  -7   4   8      258.31      185.04     81.93 o 
  -6   4   8     6448.57     6417.16    213.26 o 
  -5   4   8     3092.57     3070.25    101.08 o 
  -4   4   8     7843.42     7632.64    138.56 o 
  -3   4   8    10528.49    10169.10    126.10 o 
  -2   4   8    32006.88    30480.19    276.46 o 
  -1   4   8    15086.29    15395.38    158.74 o 
   0   4   8    47626.70    46538.05    347.74 o 
   1   4   8    15152.16    15048.24    165.26 o 
   2   4   8    31914.99    30806.42    281.81 o 
   3   4   8    10268.09    10265.70    150.70 o 
   4   4   8     8191.48     8234.92    159.01 o 
   5   4   8     3342.46     3462.78    164.99 o 
   6   4   8     6500.09     6583.02    243.04 o 
   7   4   8      187.51      191.64     92.32 o 
   8   4   8     5061.36     5354.57    428.97 o 
   9   4   8       98.52      149.31    110.28 o 
  10   4   8      629.46      721.71    166.10 o 
  11   4   8      133.79      210.29    202.38 o 
 -10   5   8      604.00      659.63    245.63 o 
  -9   5   8       75.71      335.67    177.08 o 
  -8   5   8       22.40       20.95    116.97 o 
  -7   5   8      437.28      380.32     96.89 o 
  -6   5   8     2961.43     2879.71    172.83 o 
  -5   5   8     2892.81     2815.20    163.27 o 
  -4   5   8     8688.64     8671.62    199.08 o 
  -3   5   8      679.94      721.08     42.89 o 
  -2   5   8     2084.89     2138.46     43.33 o 
  -1   5   8     9840.58     9376.48    109.30 o 
   0   5   8     4892.05     5187.18     74.19 o 
   1   5   8     9865.59     9459.98    138.78 o 
   2   5   8     2130.87     2228.22     66.65 o 
   3   5   8      715.83      785.72     47.10 o 
   4   5   8     8995.97     9000.54    188.35 o 
   5   5   8     2980.78     3119.01    179.70 o 
   6   5   8     2972.24     3236.25    203.92 o 
   7   5   8      566.09      557.01    160.76 o 
   8   5   8       19.37       43.43     88.34 o 
   9   5   8       85.65       43.20     97.91 o 
  10   5   8      594.34      706.04    340.56 o 
 -10   6   8       99.37      200.20    170.01 o 
  -9   6   8      814.13      641.41    220.60 o 
  -8   6   8      479.13      453.99    179.26 o 
  -7   6   8      739.29      575.43    186.47 o 
  -6   6   8     1357.86     1248.81    126.70 o 
  -5   6   8     6309.99     6553.90    228.01 o 
  -4   6   8     2273.53     2283.47    112.61 o 
  -3   6   8     2737.25     2589.08     74.82 o 
  -2   6   8     2784.71     2761.89     58.31 o 
  -1   6   8     2219.30     2251.24     52.89 o 
   0   6   8    11786.02    11973.82    163.93 o 
   1   6   8     2337.92     2314.51     64.94 o 
   2   6   8     2546.73     2608.60     74.57 o 
   3   6   8     2679.29     2681.51     82.66 o 
   4   6   8     2295.50     2275.86    102.79 o 
   5   6   8     6415.86     6917.02    278.33 o 
   6   6   8     1426.87     1306.42    145.21 o 
   7   6   8      639.02      508.27    116.69 o 
   8   6   8      601.96      658.25    136.67 o 
   9   6   8      794.26      845.60    159.60 o 
  10   6   8       81.88      258.96    133.59 o 
 -10   7   8      502.52      650.11    238.56 o 
  -9   7   8     1267.33      854.12    253.25 o 
  -8   7   8      584.32       84.05    143.35 o 
  -7   7   8      292.18      228.60    101.36 o 
  -6   7   8     1781.17     1796.47    185.24 o 
  -5   7   8     2029.64     1827.75    137.27 o 
  -4   7   8    20593.22    20084.61    438.44 o 
  -3   7   8    33026.34    32833.12    411.76 o 
  -2   7   8    10346.77    10248.65    121.84 o 
  -1   7   8     1338.50     1407.98     41.76 o 
   0   7   8     7027.03     6782.61    117.72 o 
   1   7   8     1357.64     1378.66     63.08 o 
   2   7   8    10149.68     9950.44    177.99 o 
   3   7   8    33147.81    32767.62    484.58 o 
   4   7   8    20906.05    20501.85    375.47 o 
   5   7   8     1860.27     1685.98    138.20 o 
   6   7   8     1750.74     1834.04    158.57 o 
   7   7   8      304.71       72.36    127.57 o 
   8   7   8      592.38      373.75    161.85 o 
   9   7   8     1254.81     1190.33    255.69 o 
  10   7   8      497.11      427.33    202.92 o 
 -10   8   8      182.79      279.63    212.72 o 
  -9   8   8       11.35       57.39    136.82 o 
  -8   8   8     2833.32     2978.28    381.09 o 
  -7   8   8     1347.53     1264.32    260.86 o 
  -6   8   8     4017.52     4748.28    409.38 o 
  -5   8   8     6370.04     6568.30    304.38 o 
  -4   8   8     2024.79     1936.22    171.83 o 
  -3   8   8     2020.20     2108.59    107.00 o 
  -2   8   8     9385.70     9490.23    225.87 o 
  -1   8   8      934.50      939.87     48.76 o 
   0   8   8    42970.39    41710.82    439.79 o 
   1   8   8      897.89      991.22     85.59 o 
   2   8   8     9130.36     8941.83    268.85 o 
   3   8   8     2034.57     1846.46    114.87 o 
   4   8   8     1991.44     2455.22    211.35 o 
   5   8   8     6798.06     6837.47    386.40 o 
   6   8   8     4137.03     4454.77    325.33 o 
   7   8   8     1377.89     1682.95    244.54 o 
   8   8   8     2806.52     2834.66    325.06 o 
   9   8   8       11.44        0.00    136.82 o 
  10   8   8      183.64      150.70    181.43 o 
 -10   9   8       25.52       39.44    169.19 o 
  -9   9   8       27.41      131.38    165.38 o 
  -8   9   8      368.27        5.71    137.37 o 
  -7   9   8      500.07      238.28    159.67 o 
  -6   9   8     2388.75     2538.98    326.42 o 
  -5   9   8      181.34      117.51    126.76 o 
  -4   9   8     2609.05     2439.97    288.33 o 
  -3   9   8     2170.32     2289.20    275.55 o 
  -2   9   8      771.37      849.17     70.78 o 
  -1   9   8    13372.74    13206.57    341.34 o 
   0   9   8       71.64       51.36     44.79 o 
   1   9   8    13376.53    13088.05    337.39 o 
   2   9   8      701.55      847.87    130.81 o 
   3   9   8     2484.35     2404.46    185.07 o 
   4   9   8     2562.51     2758.97    210.29 o 
   5   9   8      161.30      281.26    164.02 o 
  -9  10   8     1022.22     1274.39    299.22 o 
  -8  10   8      360.83      237.74    178.17 o 
  -7  10   8      481.55      687.11    213.80 o 
  -6  10   8      405.81      415.09    171.64 o 
  -5  10   8     3422.38     3358.01    349.54 o 
  -4  10   8     3284.14     2902.12    312.27 o 
  -3  10   8      428.95      379.85    119.55 o 
  -2  10   8      743.70      907.58    141.31 o 
  -1  10   8    13811.91    13839.63    438.70 o 
   0  10   8     2905.06     3006.99    134.04 o 
   1  10   8    14223.55    14625.11    675.14 o 
   2  10   8      826.39      909.85    157.09 o 
   3  10   8      538.41      587.82    190.41 o 
   4  10   8     3226.61     3139.86    345.46 o 
   5  10   8     3341.49     3639.00    382.18 o 
   6  10   8      406.86        0.00    127.57 o 
  -9  11   8      750.00     1054.33    283.71 o 
  -8  11   8       19.95        5.44    134.10 o 
  -7  11   8      502.01      719.21    225.23 o 
  -6  11   8     3081.88     3806.29    396.60 o 
  -5  11   8      401.31      357.15    151.24 o 
  -4  11   8     2696.54     2707.36    310.91 o 
  -3  11   8    15770.32    16003.13    723.56 o 
  -2  11   8    12476.82    12933.46    634.06 o 
  -1  11   8      907.74     1092.69    173.00 o 
   0  11   8     4148.53     4326.38    371.03 o 
   1  11   8      889.91      989.59    218.70 o 
   2  11   8    12785.80    13590.91    681.40 o 
   3  11   8    15941.39    17681.73    802.99 o 
   4  11   8     2881.18     3398.27    372.66 o 
   5  11   8      425.58      396.05    186.60 o 
   6  11   8     2921.11     3645.53    415.91 o 
   7  11   8      477.49      378.92    190.14 o 
  -8  12   8      923.86     1460.84    224.39 o 
  -7  12   8      673.88      858.75    239.37 o 
  -6  12   8     2735.08     2352.38    328.59 o 
  -5  12   8     4134.83     3395.28    365.04 o 
  -4  12   8      166.74      347.09    150.70 o 
  -3  12   8      732.17      693.09    192.86 o 
  -2  12   8      577.67      504.86    164.57 o 
  -1  12   8      468.01      449.10    165.11 o 
   0  12   8     9382.13     9131.24    530.97 o 
   1  12   8      479.94      696.36    207.27 o 
   2  12   8      598.96      200.75    157.22 o 
   3  12   8      746.07      897.92    240.46 o 
   4  12   8      151.62        0.00    127.85 o 
   5  12   8     4154.99     3701.30    409.65 o 
   6  12   8     2799.21     2188.35    359.87 o 
   7  12   8      661.55      486.63    236.11 o 
   8  12   8      953.47      696.08    261.95 o 
  -8  13   8       51.44       55.15    128.53 o 
  -7  13   8      145.01      188.15    164.84 o 
  -6  13   8       65.28      371.03    184.97 o 
  -5  13   8      105.18       16.05    127.03 o 
  -4  13   8     1229.89     1417.19    256.78 o 
  -3  13   8     1782.86     1881.52    278.81 o 
  -2  13   8      676.70      652.29    189.87 o 
  -1  13   8      416.32      220.06    143.62 o 
   0  13   8       20.30       91.12    115.33 o 
   1  13   8      469.46      634.06    204.01 o 
   2  13   8      705.69      891.39    232.84 o 
   3  13   8     1792.75     2046.10    209.82 o 
   4  13   8     1265.48     1314.92    276.91 o 
   5  13   8       65.73      190.14    178.71 o 
   6  13   8       61.85      116.97    177.63 o 
   7  13   8      151.33        0.00    175.99 o 
   8  13   8       64.13      157.50    219.24 o 
  -7  14   8      707.58      910.62    194.14 o 
  -6  14   8        8.95        0.00     98.50 o 
  -5  14   8     3162.39     3083.90    274.78 o 
  -4  14   8     2600.97     3935.23    386.26 o 
  -3  14   8     1471.35     1110.36    238.83 o 
  -2  14   8      572.45      810.87    205.91 o 
  -1  14   8     5429.19     5005.60    403.94 o 
   0  14   8       56.15       88.40    132.47 o 
   1  14   8     5754.96     5575.74    434.68 o 
   2  14   8      544.47      485.57    138.41 o 
   3  14   8     1477.25     1289.20    290.51 o 
   4  14   8     2564.83     2800.66    380.00 o 
   5  14   8     3234.98     3313.13    414.01 o 
   6  14   8        6.28        0.00    153.14 o 
   7  14   8      686.30      682.76    285.07 o 
  -7  15   8      390.74      456.31    166.14 o 
  -6  15   8     1708.61     1846.47    591.09 o 
  -5  15   8      112.46      169.31    122.83 o 
  -4  15   8     1348.85     1538.15    345.73 o 
  -3  15   8     5870.83     6233.01    349.69 o 
  -2  15   8     2614.17     2917.03    258.48 o 
  -1  15   8      457.97      508.59    140.04 o 
   0  15   8      541.84      546.40    144.74 o 
   1  15   8      430.83      374.47    126.14 o 
   2  15   8     2580.52     2739.52    251.29 o 
   3  15   8     5835.28     4952.83    467.86 o 
   4  15   8     1377.32     1517.02    317.98 o 
   5  15   8      129.30        0.00    157.77 o 
   6  15   8     1696.80     1676.69    363.95 o 
  -6  16   8      223.39      317.53    148.05 o 
  -5  16   8     1121.31     1105.78    207.85 o 
  -4  16   8      131.64      102.68    109.73 o 
  -3  16   8       41.04        0.00     91.90 o 
  -2  16   8      834.89      606.84    153.45 o 
  -1  16   8       13.00        0.00    105.10 o 
   0  16   8     7499.52     7851.53    391.83 o 
   1  16   8        8.39        0.00    140.09 o 
   2  16   8      846.88      638.15    233.66 o 
  -5  17   8     1101.12     1271.39    349.81 o 
  -4  17   8     1356.68     1335.05    331.31 o 
  -3  17   8     1131.86     1159.87    310.37 o 
  -2  17   8      505.28      257.05    199.66 o 
  -1  17   8     1093.82      672.15    269.29 o 
   0  17   8      675.78      453.99    226.04 o 
   1  17   8     1103.35     1209.65    307.10 o 
   2  17   8      446.69      710.50    264.40 o 
  -4  18   8     1418.89     1845.89    405.03 o 
  -3  18   8      485.17      391.43    237.20 o 
  -2  18   8       22.82       95.75    205.91 o 
  -1  18   8     3332.89     3226.63    460.52 o 
   0  18   8      132.57       56.03    158.31 o 
   1  18   8     3369.31     2828.13    421.35 o 
   2  18   8       24.69       65.56    188.78 o 
  -2  19   8      875.49      940.90    331.31 o 
  -1  19   8      373.35      827.74    283.71 o 
   0  19   8       14.35        0.00    159.94 o 
   1  19   8      350.19      758.38    289.70 o 
   2  19   8      911.55      963.20    315.26 o 
   1   0   9      708.25      679.28     36.45 o 
   2   0   9     6959.98     6889.52     90.79 o 
   3   0   9       16.91       50.68     22.79 o 
   4   0   9      734.50      673.08     48.33 o 
   5   0   9     1652.78     1689.00     85.76 o 
   6   0   9       11.70       78.99     85.33 o 
   7   0   9     9378.97     9995.49    406.19 o 
   8   0   9      410.85      369.94    168.92 o 
   9   0   9      405.47      493.43    213.26 o 
  10   0   9      620.92      927.30    257.33 o 
  11   0   9      227.89      210.54    222.51 o 
 -11   1   9      503.78      436.58    252.70 o 
 -10   1   9       32.74      161.30    175.99 o 
  -9   1   9      265.96      133.83    143.35 o 
  -8   1   9     1824.62     1985.70    304.38 o 
  -7   1   9     2394.76     2599.66    218.43 o 
  -6   1   9     4930.65     4954.19    317.44 o 
  -5   1   9     6351.91     6453.75    207.05 o 
  -4   1   9    14176.62    14282.52    180.92 o 
  -3   1   9    17935.47    17548.46    189.94 o 
  -2   1   9     4577.66     4453.46     79.71 o 
  -1   1   9    22024.02    22014.66    226.99 o 
   0   1   9    22036.97    22559.93    212.21 o 
   1   1   9    22392.79    22799.42    227.99 o 
   2   1   9     3825.33     3975.97     77.46 o 
   3   1   9    18374.92    18084.87    207.01 o 
   4   1   9    14713.49    14679.35    216.17 o 
   5   1   9     6258.30     6423.75    180.77 o 
   6   1   9     5160.17     4822.13    262.02 o 
   7   1   9     2433.04     2053.71    277.18 o 
   8   1   9     1910.13     1651.67    282.89 o 
   9   1   9      263.53      297.04    165.11 o 
  10   1   9       33.46        0.00    140.36 o 
  11   1   9      489.08      250.52    204.55 o 
 -11   2   9       14.17       65.28    186.60 o 
 -10   2   9      138.78      103.91    172.46 o 
  -9   2   9     1352.91     1221.89    285.61 o 
  -8   2   9     2561.51     2070.84    311.18 o 
  -7   2   9      784.24      842.97    136.18 o 
  -6   2   9     1737.93     1992.58    186.32 o 
  -5   2   9    15535.90    15601.23    288.46 o 
  -4   2   9    30797.37    30670.98    409.20 o 
  -3   2   9    14206.56    14368.91    166.81 o 
  -2   2   9     8021.58     7955.33    107.54 o 
  -1   2   9     1715.93     1735.86     53.65 o 
   0   2   9       11.53       16.11     20.22 o 
   1   2   9     1401.03     1370.55     41.96 o 
   2   2   9     7759.66     7688.14    110.51 o 
   3   2   9    14366.73    14550.49    171.77 o 
   4   2   9    30440.78    30368.91    363.08 o 
   5   2   9    15522.92    15264.36    477.92 o 
   6   2   9     1662.89     1728.99    158.83 o 
   7   2   9      829.71      687.38    184.43 o 
   8   2   9     2571.04     3080.29    340.83 o 
   9   2   9     1308.25     1721.58    304.11 o 
  10   2   9      141.17      116.97    165.38 o 
  11   2   9       14.03        0.00    178.71 o 
 -11   3   9      421.25      301.94    209.99 o 
 -10   3   9       43.01      106.36    155.86 o 
  -9   3   9       16.38        0.00    120.23 o 
  -8   3   9      407.62      464.87    185.51 o 
  -7   3   9      379.32      393.92    100.21 o 
  -6   3   9     5412.24     5647.42    155.73 o 
  -5   3   9     4371.26     4732.67    191.48 o 
  -4   3   9     7607.71     7856.60    144.91 o 
  -3   3   9    16657.25    16193.53    186.35 o 
  -2   3   9     9449.42     9762.52    121.35 o 
  -1   3   9    14239.98    13999.19    155.34 o 
   0   3   9     9343.70     9384.46    116.63 o 
   1   3   9    13455.02    13259.64    146.97 o 
   2   3   9     9482.55     9600.83    130.53 o 
   3   3   9    16551.77    16250.42    191.66 o 
   4   3   9     7751.43     7827.21    168.36 o 
   5   3   9     4251.32     4023.01    288.06 o 
   6   3   9     5318.70     4718.90    349.27 o 
   7   3   9      509.19      597.89    187.42 o 
   8   3   9      417.92      624.82    187.15 o 
   9   3   9       23.06       68.55    153.14 o 
  10   3   9       43.47        0.00    153.69 o 
  11   3   9      428.62      449.91    240.46 o 
 -10   4   9      445.29      532.88    239.64 o 
  -9   4   9      325.29       99.29    162.66 o 
  -8   4   9      154.60      220.33    146.34 o 
  -7   4   9     4809.91     4939.34    240.66 o 
  -6   4   9      335.07      225.35     77.79 o 
  -5   4   9      690.58      687.46     94.73 o 
  -4   4   9     1394.65     1516.76     62.86 o 
  -3   4   9     4606.28     4736.35     91.01 o 
  -2   4   9    20114.65    19648.79    186.69 o 
  -1   4   9     2715.99     2659.16     62.43 o 
   0   4   9     1172.80     1088.75     41.47 o 
   1   4   9     2763.96     2625.73     62.67 o 
   2   4   9    20308.35    19869.63    201.63 o 
   3   4   9     4476.03     4611.06     97.62 o 
   4   4   9     1335.35     1460.83    136.28 o 
   5   4   9      579.45      783.96    100.34 o 
   6   4   9      334.30      386.26    140.90 o 
   7   4   9     4800.21     5351.88    384.63 o 
   8   4   9      117.64       62.56    135.74 o 
   9   4   9      311.18      379.73    190.95 o 
  10   4   9      462.53      498.33    214.08 o 
 -10   5   9      487.85      603.60    242.36 o 
  -9   5   9      216.74       93.84    157.77 o 
  -8   5   9     1643.39     2185.63    335.94 o 
  -7   5   9     1273.20     1287.44    180.16 o 
  -6   5   9     2991.01     3048.24    178.06 o 
  -5   5   9     5699.17     6015.75    219.22 o 
  -4   5   9    20453.58    20755.70    347.99 o 
  -3   5   9    15455.61    15933.05    196.74 o 
  -2   5   9     7282.37     7379.64     95.41 o 
  -1   5   9    13187.00    13076.52    153.35 o 
   0   5   9    25031.50    25596.98    227.14 o 
   1   5   9    13414.33    12990.64    168.38 o 
   2   5   9     7045.09     7262.16    141.71 o 
   3   5   9    15200.03    15634.69    254.37 o 
   4   5   9    20920.05    20831.96    432.43 o 
   5   5   9     5561.63     5583.09    249.17 o 
   6   5   9     3232.93     2483.49    258.96 o 
   7   5   9     1464.82     1603.52    238.28 o 
   8   5   9     1775.24     1917.97    279.36 o 
   9   5   9      234.56      210.54    171.10 o 
  10   5   9      454.36      409.65    207.27 o 
 -10   6   9      134.49       91.67    179.53 o 
  -9   6   9      722.40      414.01    202.11 o 
  -8   6   9     1953.91     2136.40    331.31 o 
  -7   6   9      468.20      575.22    137.56 o 
  -6   6   9     2114.82     2253.58    204.03 o 
  -5   6   9     6737.02     6808.04    299.12 o 
  -4   6   9    19770.34    19754.28    368.03 o 
  -3   6   9     8258.90     8419.75    135.01 o 
  -2   6   9    10056.92    10064.08    130.91 o 
  -1   6   9     3694.18     3747.33     69.69 o 
   0   6   9     7404.41     7405.86    134.93 o 
   1   6   9     3360.33     3274.60    109.48 o 
   2   6   9     9638.32     9565.96    157.61 o 
   3   6   9     8124.87     8227.63    186.89 o 
   4   6   9    20195.25    20262.30    377.39 o 
   5   6   9     6506.76     6698.98    377.56 o 
   6   6   9     2094.46     2502.26    255.15 o 
   7   6   9      479.74      487.99    169.74 o 
   8   6   9     2005.34     1847.22    198.43 o 
   9   6   9      739.85      835.56    187.69 o 
 -10   7   9       78.15       64.47    174.36 o 
  -9   7   9       54.34      162.66    177.63 o 
  -8   7   9     1328.31     1794.75    322.88 o 
  -7   7   9      589.19      349.54    182.25 o 
  -6   7   9     4939.83     4776.57    417.00 o 
  -5   7   9     1121.41     1184.06    155.54 o 
  -4   7   9      560.56      642.48     89.06 o 
  -3   7   9     1287.25     1389.76     61.87 o 
  -2   7   9      663.99      661.58     50.20 o 
  -1   7   9      467.25      489.49     34.31 o 
   0   7   9     5424.51     5361.46    115.63 o 
   1   7   9      489.35      477.96     53.57 o 
   2   7   9      702.06      684.54     67.10 o 
   3   7   9     1395.00     1501.38    124.39 o 
   4   7   9      484.88      616.95    121.07 o 
   5   7   9     1002.88      844.33    205.91 o 
   7   7   9      623.87      534.78    173.27 o 
   8   7   9     1317.22     1490.64    266.85 o 
   9   7   9       50.32      188.78    157.50 o 
  10   7   9       71.04      207.27    181.71 o 
 -10   8   9      319.65      314.18    212.72 o 
  -9   8   9      110.43        0.00    121.86 o 
  -8   8   9     1087.07     1010.26    261.95 o 
  -7   8   9     2608.84     1290.16    277.18 o 
  -6   8   9      244.74      189.87    139.00 o 
  -5   8   9     1868.70     2432.08    303.57 o 
  -4   8   9     3172.08     3092.80    331.04 o 
  -3   8   9    10877.54    10516.56    265.25 o 
  -2   8   9    16949.42    17343.59    331.62 o 
  -1   8   9     2224.82     2306.45     78.56 o 
   0   8   9     2498.70     2576.70    146.57 o 
   1   8   9     2176.33     2262.83    116.32 o 
   2   8   9    17089.86    18075.63    419.46 o 
   3   8   9    10855.70    10541.36    985.10 o 
   4   8   9     3430.01     4060.73    252.33 o 
   5   8   9     1775.02     1863.84    289.15 o 
   7   8   9     2416.52     1878.80    265.21 o 
   8   8   9     1044.52     1091.86    242.09 o 
   9   8   9      100.54       79.97    155.05 o 
  10   8   9      317.66       62.29    170.55 o 
  -9   9   9      110.55        0.00    157.77 o 
  -8   9   9     1159.93     1382.65    305.20 o 
  -7   9   9     3863.40     2733.74    361.78 o 
  -6   9   9     3196.48     3141.76    367.76 o 
  -5   9   9     7300.39     6933.91    479.83 o 
  -4   9   9    12884.79    13565.07    656.37 o 
  -3   9   9     3796.44     4018.10    195.40 o 
  -2   9   9     5303.69     5253.47    214.33 o 
  -1   9   9     4463.09     4551.03    239.21 o 
   0   9   9     8718.26     8702.60    353.48 o 
   1   9   9     4419.31     4423.68    193.51 o 
   2   9   9     5128.46     5905.13    289.05 o 
   3   9   9     3762.76     4077.87    243.18 o 
   4   9   9    12303.53    12614.49    450.98 o 
   5   9   9     7374.49     8572.52    546.75 o 
   6   9   9     3463.38     3517.96    391.43 o 
  -9  10   9      303.13      194.49    177.90 o 
  -8  10   9     1205.97     1240.93    285.34 o 
  -7  10   9     1444.48     1770.00    313.36 o 
  -6  10   9      339.07       48.15    129.21 o 
  -5  10   9      415.93      206.46    146.89 o 
  -4  10   9    11158.79    11127.83    598.43 o 
  -3  10   9      563.55      604.51    127.96 o 
  -2  10   9     5465.01     5683.73    412.65 o 
  -1  10   9     1945.64     1829.92    172.57 o 
   0  10   9     9324.84     8735.20    343.76 o 
   1  10   9     1803.34     1784.96    273.65 o 
   2  10   9     5390.12     5592.28    289.93 o 
   3  10   9      727.46      722.20    217.88 o 
   4  10   9    11176.64    11555.97    650.39 o 
   5  10   9      421.51      302.48    182.79 o 
   6  10   9      290.70      101.73    149.88 o 
   7  10   9     1400.08     1845.89    332.95 o 
  -9  11   9      215.96      108.53    173.27 o 
  -8  11   9     1244.62     1360.89    301.94 o 
  -7  11   9      129.67       58.76    150.15 o 
  -6  11   9     1015.76     1262.15    271.47 o 
  -5  11   9      699.36      545.93    184.43 o 
  -4  11   9      212.94        4.08    111.25 o 
  -3  11   9      909.71      784.49    199.66 o 
  -2  11   9     2024.36     2157.07    292.69 o 
  -1  11   9     1022.63     1327.43    245.63 o 
   0  11   9      427.49      418.63    168.10 o 
   1  11   9      886.93      825.02    208.63 o 
   2  11   9     1897.78     2142.66    313.09 o 
   3  11   9      942.71      876.97    233.93 o 
   4  11   9      208.08        0.00    137.10 o 
   5  11   9      649.60      503.23    202.11 o 
   6  11   9     1007.68      896.29    251.89 o 
   7  11   9      124.78       39.99    162.39 o 
   8  11   9     1245.29     1057.86    285.89 o 
  -8  12   9      578.05      149.34    170.28 o 
  -7  12   9      270.85       31.28    142.81 o 
  -6  12   9      656.02      511.39    203.47 o 
  -5  12   9     5617.42     5979.96    463.51 o 
  -4  12   9       92.34      129.75    133.29 o 
  -3  12   9     5147.53     4187.39    388.44 o 
  -2  12   9     4399.27     5329.03    416.18 o 
  -1  12   9      649.98      695.81    195.85 o 
   0  12   9      318.69      121.59    133.01 o 
   1  12   9      646.38      421.89    185.79 o 
   2  12   9     4673.44     4832.06    437.94 o 
   3  12   9     5240.94     4897.89    449.91 o 
   4  12   9      104.43      214.89    162.94 o 
   5  12   9     5678.54     5580.37    499.96 o 
   6  12   9      702.72      428.42    228.22 o 
   7  12   9      259.14       77.52    176.81 o 
   8  12   9      547.53      619.10    252.97 o 
  -8  13   9      206.22      166.92    144.84 o 
  -7  13   9     1448.73     1868.19    340.56 o 
  -6  13   9     1609.17     2553.67    363.68 o 
  -5  13   9     5068.30     4891.09    451.27 o 
  -4  13   9     8782.90     8095.68    534.51 o 
  -3  13   9     1138.03      861.20    214.35 o 
  -2  13   9     2543.46     2561.83    321.52 o 
  -1  13   9     5786.67     5777.31    445.29 o 
   0  13   9     2636.08     2608.89    335.39 o 
   1  13   9     6077.87     6135.01    459.16 o 
   2  13   9     2570.90     2935.30    368.85 o 
   3  13   9     1102.46      739.88    237.74 o 
   4  13   9     8974.16     9236.78    618.29 o 
   5  13   9     5046.59     5449.80    512.75 o 
   6  13   9     1554.03     1341.57    319.89 o 
   7  13   9     1425.68     1491.73    335.94 o 
   8  13   9      214.52      516.01    259.77 o 
  -7  14   9      708.99      779.24    269.97 o 
  -6  14   9       61.45       13.06    151.24 o 
  -5  14   9       52.66       70.72    130.57 o 
  -4  14   9     3152.15     3192.36    369.40 o 
  -3  14   9      314.16      193.40    151.24 o 
  -2  14   9      239.97      200.75    149.61 o 
  -1  14   9     1120.88     1087.24    239.37 o 
   0  14   9     1298.04     1129.13    242.36 o 
   1  14   9     1108.86      875.34    230.94 o 
   2  14   9      267.99      446.92    194.76 o 
   3  14   9      290.19      481.35    138.69 o 
   4  14   9     3251.05     3585.69    430.60 o 
   5  14   9       40.54      245.08    199.39 o 
   6  14   9       73.39      346.00    210.27 o 
   7  14   9      725.36     1045.08    322.06 o 
  -7  15   9      180.30      183.48    137.94 o 
  -6  15   9       87.20      180.56    131.95 o 
  -5  15   9      147.95       41.31    112.24 o 
  -4  15   9      144.36      120.77    153.42 o 
  -3  15   9     4625.26     4485.78    426.52 o 
  -2  15   9      198.29       29.92    132.47 o 
  -1  15   9     4047.91     3344.41    373.75 o 
   0  15   9      635.11      205.37    152.60 o 
   1  15   9     4245.58     3930.70    454.94 o 
   2  15   9      211.60      167.88    113.88 o 
   3  15   9     4669.17     4695.51    484.73 o 
   4  15   9      155.24      334.03    200.20 o 
   5  15   9      161.52        0.00    158.04 o 
   6  15   9       93.76      349.54    220.88 o 
   7  15   9      176.15        0.00    188.51 o 
  -6  16   9      739.33      603.19    174.65 o 
  -5  16   9     2059.20     2608.05    285.49 o 
  -4  16   9      287.08      329.18    136.33 o 
  -3  16   9     2881.77     2701.94    271.98 o 
  -2  16   9     2957.29     2654.92    263.05 o 
  -1  16   9      913.72      747.93    165.81 o 
   0  16   9      214.44      166.63    120.98 o 
   1  16   9      916.36      903.08    176.65 o 
   2  16   9     3064.84     3021.58    275.32 o 
   3  16   9     2864.74     2883.62    400.13 o 
   4  16   9      303.62       87.59    190.95 o 
  -5  17   9     1615.29     1940.55    404.76 o 
  -4  17   9      880.39      519.00    251.34 o 
  -3  17   9      222.21      532.33    242.36 o 
  -2  17   9      737.77      786.12    283.71 o 
  -1  17   9      964.22      779.59    269.57 o 
   0  17   9      323.52      421.08    215.16 o 
   1  17   9      962.14     1287.71    311.46 o 
   2  17   9      695.14      406.39    217.34 o 
  -4  18   9      276.82      201.29    208.36 o 
  -3  18   9      250.05       78.34    191.23 o 
  -2  18   9      301.78      126.21    218.97 o 
  -1  18   9      653.92      438.76    258.41 o 
   0  18   9      275.06      171.10    212.99 o 
   1  18   9      571.61      781.77    290.51 o 
   2  18   9      262.56      441.75    238.28 o 
  -2  19   9      145.15        0.00    197.75 o 
  -1  19   9     1005.33      755.38    311.18 o 
   0  19   9      389.51      117.24    209.18 o 
   1  19   9     1009.02     1709.34    377.01 o 
   2  19   9      123.39        0.00    189.87 o 
   0   0  10    48539.28    48001.02    532.01 o 
   1   0  10    23618.24    24389.37    240.42 o 
   2   0  10    13882.74    14132.52    149.31 o 
   3   0  10     4210.99     4210.79     90.99 o 
   4   0  10       49.22        9.78     35.71 o 
   5   0  10    12482.88    12853.56    353.99 o 
   6   0  10       32.30       20.70     80.07 o 
   7   0  10     1364.37     1465.62    212.03 o 
   8   0  10      922.30      861.20    228.22 o 
   9   0  10     1040.15      944.98    251.61 o 
  10   0  10      209.29      287.52    199.39 o 
 -10   1  10      281.66       78.34    170.55 o 
  -9   1  10      568.13      422.44    204.83 o 
  -8   1  10     4999.02     5765.61    447.74 o 
  -7   1  10     3693.17     3936.71    267.63 o 
  -6   1  10     4002.45     4458.39    260.04 o 
  -5   1  10     4601.18     4808.98    283.84 o 
  -4   1  10      721.69      726.70     62.95 o 
  -3   1  10     1035.82     1059.07     59.79 o 
  -2   1  10    15860.87    15716.34    189.82 o 
  -1   1  10     9165.90     9120.13    129.58 o 
   0   1  10     6937.59     6976.46    103.57 o 
   1   1  10     8534.73     8417.25    140.84 o 
   2   1  10    15749.15    15859.82    156.08 o 
   3   1  10      969.66     1029.96     48.58 o 
   4   1  10      742.14      699.35     77.26 o 
   5   1  10     4607.98     3855.80    305.20 o 
   6   1  10     4080.08     4214.86    336.48 o 
   7   1  10     3663.83     3685.79    360.69 o 
   8   1  10     4786.90     4940.32    432.50 o 
   9   1  10      587.43      487.99    202.38 o 
  10   1  10      285.72      180.89    175.45 o 
 -10   2  10      256.36        0.00    139.00 o 
  -9   2  10      171.98       14.96    153.69 o 
  -8   2  10      193.20       83.78    141.72 o 
  -7   2  10      779.45      973.30    157.81 o 
  -6   2  10    16831.73    17201.93    531.67 o 
  -5   2  10      162.84      137.47     66.22 o 
  -4   2  10     1454.43     1460.03     67.02 o 
  -3   2  10     7350.21     7348.64    113.15 o 
  -2   2  10     1595.71     1608.37     51.95 o 
  -1   2  10     2671.08     2620.23     67.58 o 
   0   2  10    30490.95    31700.29    279.76 o 
   1   2  10     2358.19     2416.91     58.63 o 
   2   2  10     1803.22     1724.60     54.62 o 
   3   2  10     7191.21     7304.30    140.70 o 
   4   2  10     1634.11     1439.61    104.99 o 
   5   2  10      185.21      226.04    132.47 o 
   6   2  10    17403.72    18098.46    733.08 o 
   7   2  10      820.72      695.27    197.21 o 
   8   2  10      241.95       76.44    135.19 o 
   9   2  10      174.79      393.60    201.02 o 
  10   2  10      292.24      423.80    209.45 o 
 -10   3  10      287.16      489.90    219.52 o 
  -9   3  10      199.45       36.72    141.18 o 
  -8   3  10     3823.80     4307.89    425.43 o 
  -7   3  10     5240.64     5509.95    247.91 o 
  -6   3  10     4075.85     4566.33    265.22 o 
  -5   3  10     3505.61     4197.57    197.59 o 
  -4   3  10      334.68      311.61     44.41 o 
  -3   3  10     2243.50     2287.38     64.99 o 
  -2   3  10    13131.55    12715.60    152.28 o 
  -1   3  10    18404.54    18841.63    207.33 o 
   0   3  10    27484.48    26984.95    247.34 o 
   1   3  10    18662.43    18720.64    181.23 o 
   2   3  10    13511.53    13274.07    179.96 o 
   3   3  10     2056.64     2059.43     65.64 o 
   4   3  10      367.98      346.74     54.03 o 
   5   3  10     3596.87     3676.81    291.87 o 
   6   3  10     4028.97     4592.96    349.27 o 
   7   3  10     5184.78     4174.87    367.22 o 
   8   3  10     3664.04     4010.30    386.53 o 
   9   3  10      188.66       82.15    149.88 o 
  10   3  10      315.14      493.98    233.66 o 
 -10   4  10       11.16      102.55    184.15 o 
  -9   4  10      299.86      538.59    219.79 o 
  -8   4  10      999.23      878.61    246.72 o 
  -7   4  10     1194.46     1421.69    245.63 o 
  -6   4  10      249.86      193.87     79.73 o 
  -5   4  10    12649.12    12320.57    234.79 o 
  -4   4  10      685.99      583.58     70.66 o 
  -3   4  10     6593.79     6250.66    107.85 o 
  -2   4  10     7362.21     7584.82    105.23 o 
  -1   4  10    24059.72    23924.92    243.92 o 
   0   4  10    29653.24    29771.52    264.09 o 
   1   4  10    24378.69    23940.57    245.86 o 
   2   4  10     7456.22     7965.21    150.45 o 
   3   4  10     6338.11     6253.64    128.54 o 
   4   4  10      770.11      783.39     70.60 o 
   5   4  10    12119.64    12435.40    537.50 o 
   6   4  10      304.54      452.36    147.70 o 
   7   4  10     1385.55     1536.61    247.80 o 
   8   4  10     1025.67      922.94    224.14 o 
   9   4  10      279.36      133.83    163.48 o 
  10   4  10        9.13        0.00    137.10 o 
 -10   5  10      326.98      690.10    251.07 o 
  -9   5  10      288.58      300.58    192.59 o 
  -8   5  10     1713.16     2458.74    358.24 o 
  -7   5  10     2997.09     2925.86    277.18 o 
  -6   5  10     1942.27     2164.93    206.90 o 
  -5   5  10     9967.42    10563.90    429.10 o 
  -4   5  10      980.40     1054.92     67.47 o 
  -3   5  10      349.01      243.09     60.62 o 
  -2   5  10    22427.72    22585.03    240.39 o 
  -1   5  10     1192.65     1136.80     45.84 o 
   0   5  10       85.93       79.82     20.10 o 
   1   5  10     1405.72     1345.47     52.90 o 
   2   5  10    22322.17    22497.20    274.52 o 
   3   5  10      423.67      417.01     52.27 o 
   4   5  10      992.46     1032.46     91.88 o 
   5   5  10    10094.11    10820.74    362.95 o 
   6   5  10     2053.94     2652.95    269.29 o 
   7   5  10     2895.98     2738.91    300.03 o 
   8   5  10     1734.14     1823.31    283.17 o 
   9   5  10      280.43      175.72    154.50 o 
  10   5  10      319.29      365.31    215.98 o 
 -10   6  10      175.36       38.35    165.38 o 
  -9   6  10      171.78      569.60    219.79 o 
  -8   6  10     1265.11     1523.55    297.58 o 
  -7   6  10      575.46      566.88    198.03 o 
  -6   6  10     6244.38     5881.49    446.10 o 
  -5   6  10      130.26      131.11    131.38 o 
  -4   6  10     1697.79     1709.68    100.33 o 
  -3   6  10     4143.16     4264.62    112.77 o 
  -2   6  10     8275.42     8231.96    132.03 o 
  -1   6  10     1551.11     1553.14     52.79 o 
   0   6  10    10433.93    10414.53    129.38 o 
   1   6  10     1563.80     1502.70     68.69 o 
   2   6  10     8370.59     8348.77    170.60 o 
   3   6  10     4209.73     4215.45    170.41 o 
   4   6  10     1784.56     1763.48    128.55 o 
   5   6  10      135.63       82.99     98.74 o 
   6   6  10     6289.16     6727.72    402.31 o 
 -10   7  10      275.44      184.97    197.75 o 
  -9   7  10      288.80      499.42    214.08 o 
  -8   7  10     3231.10     2410.59    361.78 o 
  -7   7  10     1728.28     2141.57    336.21 o 
  -6   7  10     3100.67     3113.75    362.59 o 
  -5   7  10       51.66      180.07    135.46 o 
  -4   7  10      175.63      147.16    118.60 o 
  -3   7  10     1179.95     1327.98    104.70 o 
  -2   7  10     2799.84     3042.16    162.71 o 
  -1   7  10    22268.74    21931.24    315.73 o 
   0   7  10    21793.32    20487.22    393.77 o 
   1   7  10    21436.16    21546.68    407.11 o 
   2   7  10     2761.54     2825.04    146.80 o 
   3   7  10     1290.62     1312.39    125.98 o 
   4   7  10      182.54       88.19     88.09 o 
   5   7  10       32.82        0.00    113.70 o 
  -9   8  10      854.60      690.10    251.89 o 
  -8   8  10      478.12      309.28    191.77 o 
  -7   8  10     3794.11     3821.80    416.73 o 
  -6   8  10      294.77      102.55    127.57 o 
  -5   8  10     3947.14     3454.31    361.23 o 
  -4   8  10     2020.40     1732.19    270.93 o 
  -3   8  10     4257.15     4331.79    251.67 o 
  -2   8  10      717.23      954.33    113.38 o 
  -1   8  10     6089.41     6117.61    137.07 o 
   0   8  10     5764.35     5975.58    277.11 o 
   1   8  10     6390.27     6365.93    232.19 o 
   2   8  10      829.36      850.96    104.93 o 
   3   8  10     4044.82     4374.53    254.40 o 
   4   8  10     1981.28     2346.67    313.90 o 
   5   8  10     4235.19     4478.17    425.43 o 
   6   8  10      208.61      261.95    157.77 o 
  -9   9  10      824.97      528.25    231.76 o 
  -8   9  10      248.97      231.76    180.62 o 
  -7   9  10     1007.48      720.84    221.42 o 
  -6   9  10      552.73      266.30    169.46 o 
  -5   9  10     4485.37     5510.73    420.81 o 
  -4   9  10     4381.24     3784.53    372.93 o 
  -3   9  10      979.01     1092.68    235.02 o 
  -2   9  10     2425.95     2377.77    197.20 o 
  -1   9  10     4773.68     4482.30    333.22 o 
   0   9  10      594.70      671.30    123.85 o 
   1   9  10     4643.11     4445.80    400.68 o 
   2   9  10     2377.56     2420.04    205.82 o 
   3   9  10      935.61      447.19    189.32 o 
   4   9  10     4194.14     4057.09    405.30 o 
   5   9  10     4586.11     3761.96    412.37 o 
   6   9  10      597.50      517.37    209.99 o 
   7   9  10     1045.24     1230.86    289.15 o 
  -9  10  10      247.06      191.23    188.78 o 
  -8  10  10      530.92      383.27    189.05 o 
  -7  10  10      763.81      554.91    219.79 o 
  -6  10  10     6369.75     6961.39    507.58 o 
  -5  10  10       30.16       93.03    123.49 o 
  -4  10  10     1185.00     1821.95    288.88 o 
  -3  10  10     1966.76     2123.89    301.39 o 
  -2  10  10     7735.18     7937.92    498.87 o 
  -1  10  10     2367.97     2612.15    320.43 o 
   0  10  10      215.47      162.85     92.10 o 
   1  10  10     2473.88     2901.30    352.26 o 
   2  10  10     7628.02     7717.95    421.35 o 
   3  10  10     1975.27     2173.12    324.78 o 
   4  10  10     1256.15     1080.71    251.34 o 
   5  10  10       18.60       78.61    141.45 o 
   6  10  10     6346.05     6564.52    526.08 o 
   7  10  10      754.18      414.82    212.99 o 
   8  10  10      548.73      564.43    242.91 o 
  -8  11  10      547.29      533.42    225.23 o 
  -7  11  10      996.52      727.91    245.36 o 
  -6  11  10     2485.16     2637.18    366.95 o 
  -5  11  10        7.86       75.89    140.09 o 
  -4  11  10      761.90      686.56    206.46 o 
  -3  11  10     1024.86     1009.72    235.02 o 
  -2  11  10      207.74      470.04    176.81 o 
  -1  11  10     9195.47     8980.82    548.92 o 
   0  11  10    22502.31    20665.18    876.16 o 
   1  11  10     9095.28     9712.81    579.66 o 
   2  11  10      243.25      367.49    187.96 o 
   3  11  10     1085.36      950.96    254.61 o 
   4  11  10      734.25     1037.46    258.41 o 
   5  11  10       17.33        0.00    147.98 o 
   6  11  10     2430.05     2958.43    408.02 o 
   7  11  10     1037.27     1359.53    324.51 o 
   8  11  10      534.22      750.49    259.77 o 
  -8  12  10     1111.46      799.18    256.78 o 
  -7  12  10     2202.58     2668.46    381.91 o 
  -6  12  10     1171.74      746.95    225.77 o 
  -5  12  10      180.05      302.48    163.21 o 
  -4  12  10     1391.00     1468.06    280.99 o 
  -3  12  10     3156.17     3539.18    373.48 o 
  -2  12  10     1236.15      626.45    203.74 o 
  -1  12  10     4472.17     4779.56    425.43 o 
   0  12  10      338.57      263.31    153.96 o 
   1  12  10     4271.70     4182.22    417.27 o 
   2  12  10     1204.96      785.58    231.48 o 
   3  12  10     3143.30     2733.74    377.01 o 
   4  12  10     1354.76     1553.74    315.81 o 
   5  12  10      161.73      331.86    198.03 o 
   6  12  10     1154.42     1459.08    327.50 o 
   7  12  10     2164.90     2048.27    385.99 o 
   8  12  10     1123.10     1005.36    314.45 o 
  -7  13  10     1275.34     1285.54    306.83 o 
  -6  13  10      141.08      112.89    155.05 o 
  -5  13  10     2192.95     2069.76    329.14 o 
  -4  13  10     3640.94     3272.33    380.00 o 
  -3  13  10     2340.88     1890.77    305.20 o 
  -2  13  10      318.87      357.15    170.55 o 
  -1  13  10     1618.39     1726.20    295.95 o 
   0  13  10      403.64      621.55    208.63 o 
   1  13  10     1708.18     1364.42    279.36 o 
   2  13  10      261.71       23.67    148.52 o 
   3  13  10     2420.02     2123.34    342.47 o 
   4  13  10     3692.26     3548.70    434.68 o 
   5  13  10     2155.84     2704.91    399.59 o 
   6  13  10      150.01        0.54    176.54 o 
   7  13  10     1247.45      423.25    250.25 o 
  -7  14  10      448.79      520.63    231.76 o 
  -6  14  10     2560.49     2735.65    387.89 o 
  -5  14  10      126.23       36.45    151.51 o 
  -4  14  10     1224.30     1470.24    288.61 o 
  -3  14  10     1303.28      910.16    236.65 o 
  -2  14  10     7865.46     7207.01    516.83 o 
  -1  14  10     1993.66     2240.58    329.95 o 
   0  14  10     2927.29     2649.69    349.54 o 
   1  14  10     2027.94     1813.25    317.98 o 
   2  14  10     8162.30     7653.66    565.52 o 
   3  14  10     1312.64      807.34    250.25 o 
   4  14  10     1229.51     1022.77    288.06 o 
   5  14  10      123.27      140.90    187.69 o 
   6  14  10     2515.89     2867.57    439.57 o 
   7  14  10      457.74      304.93    227.68 o 
  -6  15  10      824.90      935.37    222.10 o 
  -5  15  10      147.95       10.88    141.18 o 
  -4  15  10       23.02       96.84    148.79 o 
  -3  15  10      566.39      601.15    212.44 o 
  -2  15  10       27.29       47.33    144.44 o 
  -1  15  10     4418.05     3834.04    412.10 o 
   0  15  10     4702.54     4344.06    435.22 o 
   1  15  10     4395.39     4218.67    432.50 o 
   2  15  10       27.43      133.29    168.65 o 
   3  15  10      593.25      252.97    212.99 o 
   4  15  10       24.88      253.52    203.74 o 
   5  15  10      144.27      361.51    232.57 o 
   6  15  10      826.29      696.90    286.70 o 
  -5  16  10      361.51      374.23    158.81 o 
  -4  16  10      259.15      595.58    165.66 o 
  -3  16  10      612.46      287.79    174.09 o 
  -2  16  10      416.87       80.79    152.06 o 
  -1  16  10     1426.93     1428.89    296.77 o 
   0  16  10       13.17        0.00    135.74 o 
   1  16  10     1378.86     1216.87    207.90 o 
   2  16  10      429.28      358.85    146.08 o 
   3  16  10      590.95      703.43    269.84 o 
   4  16  10      292.13      471.94    244.81 o 
   5  16  10      344.70      215.98    223.60 o 
  -4  17  10     1346.36     1340.31    286.29 o 
  -3  17  10      783.11      797.66    191.76 o 
  -2  17  10      188.25       89.83    120.87 o 
  -1  17  10     1234.45      884.85    196.96 o 
   0  17  10      496.58      506.76    225.23 o 
   1  17  10     1159.02      948.79    284.80 o 
   2  17  10      180.56       68.00    190.68 o 
  -3  18  10       97.58      161.30    209.72 o 
  -2  18  10     2133.94     1714.23    383.54 o 
  -1  18  10      911.52      810.87    295.68 o 
   0  18  10      627.52      952.87    306.29 o 
   1  18  10      868.06      967.83    315.54 o 
   2  18  10     2148.34     1653.30    359.06 o 
   1   0  11    13012.70    13528.84    166.14 o 
   2   0  11    19543.77    19174.24    196.62 o 
   3   0  11      174.03      139.09     37.16 o 
   4   0  11    10741.61    11163.03    389.29 o 
   5   0  11     2970.78     3316.32    225.91 o 
   6   0  11      621.88      986.32    214.08 o 
   7   0  11     1966.04     1598.63    270.38 o 
   8   0  11     1479.34     1410.67    283.44 o 
   9   0  11      349.87       18.77    163.21 o 
  10   0  11     5171.97     6470.67    572.59 o 
 -10   1  11       62.42       64.74    183.34 o 
  -9   1  11     3774.40     4478.44    462.70 o 
  -8   1  11       39.27        0.00    113.70 o 
  -7   1  11     1490.76     1414.79    254.20 o 
  -6   1  11     1066.71      973.88    187.28 o 
  -5   1  11     5737.41     5634.92    288.27 o 
  -4   1  11     7354.05     7318.58    309.92 o 
  -3   1  11     4506.36     4493.90    116.73 o 
  -2   1  11    15705.91    15279.89    185.57 o 
  -1   1  11    21852.71    21779.83    240.20 o 
   0   1  11     1549.93     1556.24     52.13 o 
   1   1  11    20977.52    21151.60    232.79 o 
   2   1  11    16131.10    15825.22    166.73 o 
   3   1  11     4224.35     4329.64    110.88 o 
   4   1  11     7276.33     7289.77    248.73 o 
   5   1  11     6046.38     5862.18    382.18 o 
   6   1  11     1163.68     1069.56    221.42 o 
   7   1  11     1443.72     1551.57    263.04 o 
   8   1  11       31.06       31.83    140.36 o 
   9   1  11     3800.38     4276.88    449.91 o 
  10   1  11       64.89      101.19    186.87 o 
 -10   2  11      174.16       15.23    170.82 o 
  -9   2  11      165.67      417.27    201.02 o 
  -8   2  11       37.23      148.25    145.26 o 
  -7   2  11     1713.93     1637.10    199.23 o 
  -6   2  11     8835.59     8519.88    364.43 o 
  -5   2  11      180.22      402.85    149.61 o 
  -4   2  11     5055.43     5137.60    174.26 o 
  -3   2  11     1572.38     1549.19     77.47 o 
  -2   2  11    12346.94    12043.30    159.10 o 
  -1   2  11     6178.21     6201.72    108.55 o 
   0   2  11       15.05       12.04     20.99 o 
   1   2  11     5923.31     5749.21    101.02 o 
   2   2  11    11987.36    12167.41    165.01 o 
   3   2  11     1399.54     1435.58     71.31 o 
   4   2  11     4782.82     4830.98    170.16 o 
   5   2  11      137.29      138.73    113.43 o 
   6   2  11     8849.45     9356.47    507.85 o 
   7   2  11     1627.54     1352.18    251.89 o 
   8   2  11       34.75       42.16    137.64 o 
   9   2  11      198.30      184.43    167.29 o 
  10   2  11      144.45       64.47    174.63 o 
 -10   3  11       73.11        0.00    161.85 o 
  -9   3  11     2587.85     3220.38    408.02 o 
  -8   3  11     1328.05      872.35    248.62 o 
  -7   3  11      682.10      548.11    202.65 o 
  -6   3  11      186.58       89.24     92.14 o 
  -5   3  11     2847.65     3217.20    219.05 o 
  -4   3  11     5633.94     5759.14    191.23 o 
  -3   3  11     4306.34     4181.41    132.06 o 
  -2   3  11    16696.81    16829.70    206.36 o 
  -1   3  11    23528.45    23644.40    249.17 o 
   0   3  11     1292.11     1244.06     51.75 o 
   1   3  11    22691.58    22862.11    227.95 o 
   2   3  11    17018.39    16657.58    241.41 o 
   3   3  11     4089.54     4221.11    109.53 o 
   4   3  11     5662.14     5675.10    186.59 o 
   5   3  11     2933.34     2797.94    275.55 o 
   6   3  11      184.40      107.72    125.13 o 
   7   3  11      601.54      736.07    206.19 o 
   8   3  11     1350.57     1579.86    282.08 o 
   9   3  11     2773.77     3122.18    385.44 o 
  10   3  11       91.96        0.00    175.45 o 
 -10   4  11     2290.15     2988.89    438.49 o 
  -9   4  11      171.12      178.17    184.43 o 
  -8   4  11      519.50      360.15    201.83 o 
  -7   4  11     3165.99     3196.70    259.56 o 
  -6   4  11      755.16      875.81    155.57 o 
  -5   4  11     1361.03     1719.13    269.84 o 
  -4   4  11    15870.70    15409.73    512.47 o 
  -3   4  11     3671.00     3489.44    117.45 o 
  -2   4  11    16782.21    16894.07    271.79 o 
  -1   4  11    10529.00    10454.25    140.60 o 
   0   4  11        6.54       15.65     20.73 o 
   1   4  11    10850.89    10670.17    153.92 o 
   2   4  11    16571.64    17018.46    210.19 o 
   3   4  11     3567.74     3748.96    117.65 o 
   4   4  11    15624.35    15781.65    502.51 o 
   5   4  11     1448.85     1627.38    167.57 o 
   6   4  11      671.83      808.97    187.69 o 
   7   4  11     3170.35     2659.48    306.29 o 
   8   4  11      489.08      399.86    175.18 o 
   9   4  11      197.64      255.42    184.70 o 
  10   4  11     2275.83     3113.75    406.66 o 
 -10   5  11      163.21       99.83    169.46 o 
  -9   5  11      783.89      510.03    235.02 o 
  -8   5  11       43.44        0.00    146.34 o 
  -7   5  11     1384.25     1229.50    279.09 o 
  -6   5  11       14.21        0.00    132.47 o 
  -5   5  11     4200.02     4466.73    259.93 o 
  -4   5  11     2851.79     2715.14    193.72 o 
  -3   5  11     8722.90     8593.49    263.45 o 
  -2   5  11     4303.49     4152.89    168.33 o 
  -1   5  11    12443.62    12176.69    204.69 o 
   0   5  11     6183.66     6558.38    121.73 o 
   1   5  11    12548.56    12187.03    193.48 o 
   2   5  11     4327.28     4388.67    117.99 o 
   3   5  11     9058.66     9310.81    346.84 o 
   4   5  11     2849.74     3053.69    220.73 o 
   5   5  11     4048.59     4806.87    431.82 o 
   6   5  11       21.51      170.82    129.21 o 
   7   5  11     1295.62     1529.54    250.80 o 
   8   5  11       62.41        0.00    123.22 o 
   9   5  11      842.58      761.10    243.18 o 
 -10   6  11      205.59      648.48    273.37 o 
  -9   6  11      114.53        0.00    152.33 o 
  -8   6  11       61.65       20.40    131.65 o 
  -7   6  11      914.44     1002.64    248.35 o 
  -6   6  11     3299.33     3119.73    363.68 o 
  -5   6  11      919.17      797.82    209.72 o 
  -4   6  11      524.99      688.33    163.48 o 
  -3   6  11    12778.56    13220.00    396.56 o 
  -2   6  11     5707.67     5834.23    140.71 o 
  -1   6  11     3058.18     2928.85    215.08 o 
   0   6  11     4838.60     4957.03    110.46 o 
   1   6  11     3104.66     3016.43    139.24 o 
   2   6  11     5576.30     5469.51    187.80 o 
   3   6  11    12780.34    11872.71   1104.60 o 
   4   6  11      607.81      514.04    121.15 o 
   5   6  11      884.15      752.12    205.10 o 
   6   6  11     3409.96     3206.77    376.74 o 
  -9   7  11     2212.38     2340.95    389.25 o 
  -8   7  11      649.45      192.59    171.37 o 
  -7   7  11      375.54       47.33    130.57 o 
  -6   7  11      775.70      202.65    153.96 o 
  -5   7  11     5204.71     5552.35    428.97 o 
  -4   7  11      880.99      747.22    197.48 o 
  -3   7  11     3517.43     3127.62    333.22 o 
  -2   7  11     8657.36     8803.34    318.14 o 
  -1   7  11     8434.73     8235.14    344.64 o 
   0   7  11     5700.47     5598.41    546.48 o 
   1   7  11     8534.55     8852.04    238.77 o 
   2   7  11     8582.66     8661.12    302.47 o 
   3   7  11     3302.90     3384.25    371.71 o 
   4   7  11      880.51     1073.28    266.71 o 
   5   7  11     5206.77     4694.42    434.68 o 
   6   7  11      695.60      754.57    226.32 o 
  -9   8  11      299.99      134.37    187.96 o 
  -8   8  11      470.30      659.36    242.64 o 
  -7   8  11     1566.34      977.07    261.41 o 
  -6   8  11      325.67      325.06    160.76 o 
  -5   8  11     2533.00     2734.56    350.35 o 
  -4   8  11     4527.48     3654.24    371.30 o 
  -3   8  11     1850.50     1536.88    262.49 o 
  -2   8  11     5785.01     5851.36    233.70 o 
  -1   8  11     9841.80     9958.65    452.09 o 
   0   8  11     3114.93     3239.88    220.56 o 
   1   8  11    10191.43    10437.87    331.37 o 
   2   8  11     5962.39     6274.16    617.20 o 
   3   8  11     1885.54     1670.41    180.39 o 
   4   8  11     4542.72     4045.67    403.12 o 
   5   8  11     2325.87     2447.85    350.08 o 
   6   8  11      367.99      687.65    233.66 o 
   7   8  11     1617.63     1558.64    314.18 o 
  -9   9  11      585.46      705.60    257.33 o 
  -8   9  11      914.26      399.59    196.12 o 
  -7   9  11     1162.22     1773.80    324.24 o 
  -6   9  11      453.21      412.65    192.86 o 
  -5   9  11     3715.24     3133.87    374.84 o 
  -4   9  11      948.60      944.43    230.12 o 
  -3   9  11     3200.56     3139.31    351.71 o 
  -2   9  11     1364.66      954.23    228.49 o 
  -1   9  11     3172.07     3216.02    356.07 o 
   0   9  11      142.83      150.18    171.78 o 
   1   9  11     3407.56     3128.71    359.06 o 
   2   9  11     1278.14     1558.64    284.53 o 
   3   9  11     3315.90     3596.84    386.53 o 
   4   9  11      911.06     1087.51    268.21 o 
   5   9  11     3464.69     3581.07    408.29 o 
   6   9  11      466.03      382.18    201.56 o 
   7   9  11     1251.37     1465.07    319.62 o 
   8   9  11      907.63     1077.72    284.25 o 
  -9  10  11       67.81        0.00    166.20 o 
  -8  10  11      341.33      541.04    242.36 o 
  -7  10  11      601.69     1199.85    286.70 o 
  -6  10  11      757.43      828.55    231.21 o 
  -5  10  11      445.78      245.08    165.66 o 
  -4  10  11      386.22      697.99    214.08 o 
  -3  10  11     9862.27    11048.67    609.58 o 
  -2  10  11     1500.90     1670.71    285.89 o 
  -1  10  11     2112.75     2049.90    307.92 o 
   0  10  11     3669.93     3639.00    385.72 o 
   1  10  11     1943.53     1937.83    305.47 o 
   2  10  11     1381.16     1746.87    312.27 o 
   3  10  11     9620.65     8387.83    585.92 o 
   4  10  11      340.71      145.53    171.64 o 
   5  10  11      407.30      287.79    187.15 o 
   6  10  11      757.50      749.94    247.80 o 
   7  10  11      613.26      468.41    228.49 o 
   8  10  11      339.66        5.44    181.98 o 
   9  10  11       78.94      157.77    206.73 o 
  -8  11  11      702.47      860.65    281.26 o 
  -7  11  11       77.90      112.34    159.40 o 
  -6  11  11     1257.66     1229.78    282.35 o 
  -5  11  11     2693.48     2617.86    357.15 o 
  -4  11  11     1620.74     1560.54    291.87 o 
  -3  11  11     1676.03     1495.26    276.09 o 
  -2  11  11     1807.50     2299.34    323.97 o 
  -1  11  11     4930.24     5370.10    456.71 o 
   0  11  11     5996.22     5516.45    445.83 o 
   1  11  11     4873.51     5234.64    470.31 o 
   2  11  11     1807.92     1626.37    303.57 o 
   3  11  11     1568.67     1532.26    306.56 o 
   4  11  11     1662.99     2330.89    359.60 o 
   5  11  11     2880.79     2380.12    371.57 o 
   6  11  11     1235.23     1335.05    323.42 o 
   7  11  11       76.22        0.00    177.90 o 
   8  11  11      694.70      502.41    257.33 o 
  -8  12  11      260.84      126.49    188.23 o 
  -7  12  11      867.53      613.39    246.17 o 
  -6  12  11     1395.05     1225.97    294.32 o 
  -5  12  11     1501.37     1293.43    276.37 o 
  -4  12  11      343.88      278.81    167.56 o 
  -3  12  11     1592.62     2086.62    324.78 o 
  -2  12  11     6281.63     6510.11    485.55 o 
  -1  12  11     5658.88     6025.93    464.06 o 
   0  12  11     1599.75     1645.41    295.14 o 
   1  12  11     5669.78     6234.84    482.83 o 
   2  12  11     6080.15     6526.43    524.72 o 
   3  12  11     1530.79     1172.11    283.98 o 
   4  12  11      310.93      110.71    178.44 o 
   5  12  11     1468.89     1346.74    323.42 o 
   6  12  11     1351.22     1593.73    353.35 o 
   7  12  11      866.28      599.79    260.86 o 
   8  12  11      222.87      243.45    217.34 o 
  -7  13  11      319.27      276.09    191.50 o 
  -6  13  11      453.89      316.90    188.23 o 
  -5  13  11     1819.18     1229.78    280.45 o 
  -4  13  11      916.52      939.81    254.06 o 
  -3  13  11     3830.65     4257.02    432.23 o 
  -2  13  11     2337.51     2041.74    329.14 o 
  -1  13  11     2114.23     2189.17    331.86 o 
   0  13  11      191.13      366.95    178.71 o 
   1  13  11     2086.78     1871.73    322.06 o 
   2  13  11     2332.91     2709.53    382.18 o 
   3  13  11     3783.33     2710.62    391.16 o 
   4  13  11      909.67      747.77    257.05 o 
   5  13  11     1723.71     1937.28    368.04 o 
   6  13  11      424.45      365.86    251.07 o 
   7  13  11      282.74      468.68    238.01 o 
  -6  14  11      496.90      608.50    241.00 o 
  -5  14  11      362.86      346.27    202.38 o 
  -4  14  11      223.16       33.19    161.03 o 
  -3  14  11     4900.94     4654.98    462.15 o 
  -2  14  11     1919.64     2246.84    346.27 o 
  -1  14  11       75.47      188.51    154.50 o 
   0  14  11     1140.10     1199.58    273.37 o 
   1  14  11       86.89        0.00    136.01 o 
   2  14  11     1883.79     2174.21    362.87 o 
   3  14  11     4848.71     5185.95    509.21 o 
   4  14  11      255.85      238.83    196.94 o 
   5  14  11      370.16      583.20    241.82 o 
   6  14  11      483.75      580.21    271.47 o 
  -6  15  11      524.86      514.38    244.81 o 
  -5  15  11      846.36      690.37    246.99 o 
  -4  15  11     1126.96     1080.44    279.90 o 
  -3  15  11      133.24      279.63    185.24 o 
  -2  15  11      801.65      842.43    243.45 o 
  -1  15  11     1811.33     1597.54    312.00 o 
   0  15  11     6741.59     7681.95    563.89 o 
   1  15  11     1732.11     1653.30    320.70 o 
   2  15  11      831.62      659.09    245.90 o 
   3  15  11      152.87      131.65    184.97 o 
   4  15  11     1130.51     1156.33    322.06 o 
   5  15  11      810.72      801.35    288.61 o 
   6  15  11      537.58      758.38    309.55 o 
  -5  16  11      145.94      258.69    210.27 o 
  -4  16  11      226.92      184.97    187.69 o 
  -3  16  11      462.85      521.18    205.37 o 
  -2  16  11     2023.43     2831.94    382.18 o 
  -1  16  11      594.86      675.68    229.85 o 
   0  16  11      324.89      167.56    155.86 o 
   1  16  11      551.22      469.22    207.55 o 
   2  16  11     2055.68     2359.81    265.90 o 
   3  16  11      446.61      469.22    235.56 o 
   4  16  11      214.68      242.09    215.98 o 
   5  16  11      149.67       21.22    197.75 o 
  -4  17  11      518.16      525.57    175.84 o 
  -3  17  11      625.21      527.99    176.80 o 
  -2  17  11     1172.59      595.98    231.76 o 
  -1  17  11      549.89      411.74    153.73 o 
   0  17  11        2.39        0.00    117.79 o 
   1  17  11      599.85      418.07    163.06 o 
   2  17  11     1157.77     1200.57    529.20 o 
  -2  18  11      314.28      356.07    233.39 o 
  -1  18  11      338.85      579.39    269.84 o 
   0  18  11      689.31      236.11    236.65 o 
   1  18  11      357.29      430.05    239.10 o 
   2  18  11      297.98      152.06    226.04 o 
   0   0  12    15890.95    15809.70    249.57 o 
   1   0  12    12642.98    12621.22    164.41 o 
   2   0  12    12620.94    13566.72    209.55 o 
   3   0  12     4753.05     4667.82    127.85 o 
   4   0  12      640.27      804.02    116.70 o 
   5   0  12      550.25      420.74    138.32 o 
   6   0  12      430.56      692.55    200.20 o 
   7   0  12     1061.13      485.00    190.14 o 
   8   0  12       94.21        0.00    133.56 o 
   9   0  12       13.68       33.73    143.35 o 
  10   0  12      206.58       80.79    179.53 o 
 -10   1  12       26.06       10.34    165.93 o 
  -9   1  12     1318.07     1700.09    331.04 o 
  -8   1  12     2866.25     2073.02    334.58 o 
  -7   1  12      565.62      632.70    195.85 o 
  -6   1  12      912.23      849.23    211.63 o 
  -5   1  12    12177.79    12732.71    624.54 o 
  -4   1  12      727.38      817.20    133.61 o 
  -3   1  12     4163.67     4538.37    132.82 o 
  -2   1  12     5733.35     5831.30    136.74 o 
  -1   1  12    10573.90    10606.75    155.35 o 
   0   1  12    15386.78    15549.68    181.09 o 
   1   1  12    10299.05    10290.52    150.67 o 
   2   1  12     5267.35     5276.01    105.78 o 
   3   1  12     4320.41     4366.51    132.90 o 
   4   1  12      735.39      793.83    108.07 o 
   5   1  12    12158.53    12619.55    606.86 o 
   6   1  12      906.52      952.59    214.35 o 
   7   1  12      514.23      562.25    193.67 o 
   8   1  12     2914.56     3176.04    377.28 o 
   9   1  12     1274.10     1491.18    302.48 o 
  10   1  12       19.15       84.87    193.67 o 
 -10   2  12       13.46        0.00    173.82 o 
  -9   2  12      723.60      223.32    188.51 o 
  -8   2  12       50.31      261.68    171.91 o 
  -7   2  12      710.37      725.73    216.52 o 
  -6   2  12     5945.88     6065.37    448.01 o 
  -5   2  12     4299.62     4473.27    394.15 o 
  -4   2  12     1925.91     1928.58    270.11 o 
  -3   2  12    60132.02    59063.61    860.54 o 
  -2   2  12     1948.45     2034.88     96.06 o 
  -1   2  12      387.99      472.55     53.14 o 
   0   2  12     6540.46     7079.28    116.76 o 
   1   2  12      416.68      442.45     45.59 o 
   2   2  12     2051.82     2063.06     74.76 o 
   3   2  12    60465.75    60079.17    702.48 o 
   4   2  12     1796.24     1979.43    148.06 o 
   5   2  12     4496.54     4853.28    356.07 o 
   6   2  12     5867.81     6851.76    436.58 o 
   7   2  12      744.99     1055.14    237.74 o 
   8   2  12       47.99      393.06    187.42 o 
   9   2  12      714.02      907.44    257.05 o 
  10   2  12       15.55        0.00    169.46 o 
 -10   3  12      106.30      228.76    209.45 o 
  -9   3  12      301.95      415.91    221.42 o 
  -8   3  12      660.97      682.76    227.68 o 
  -7   3  12      332.10      208.09    176.54 o 
  -6   3  12      997.18      787.48    212.17 o 
  -5   3  12     9924.75     9966.87    560.08 o 
  -4   3  12      645.59      670.55     79.56 o 
  -3   3  12     6199.40     6202.69    197.90 o 
  -2   3  12     1536.15     1598.15    112.96 o 
  -1   3  12     7342.14     7359.07    157.03 o 
   0   3  12    21297.46    21545.97    266.22 o 
   1   3  12     7181.85     7241.74    122.64 o 
   2   3  12     1630.18     1617.06     70.10 o 
   3   3  12     6486.97     6320.69    178.97 o 
   4   3  12      681.21      723.09    101.43 o 
   5   3  12    10007.25     9642.90    406.66 o 
   6   3  12     1008.59      965.65    209.99 o 
   7   3  12      313.10      365.04    170.28 o 
   8   3  12      676.03      727.64    223.87 o 
   9   3  12      307.37      316.08    205.37 o 
  10   3  12      109.53        0.00    173.00 o 
 -10   4  12      171.45      229.31    217.88 o 
  -9   4  12       50.35       23.12    158.58 o 
  -8   4  12       41.21       62.56    145.26 o 
  -7   4  12      396.59      434.95    176.27 o 
  -6   4  12     1501.44     1366.60    272.83 o 
  -5   4  12      230.81      113.70    124.31 o 
  -4   4  12     4071.56     4053.22    249.90 o 
  -3   4  12     1387.89     1347.82    104.24 o 
  -2   4  12     8579.72     8720.61    211.96 o 
  -1   4  12     6344.68     6464.57    159.66 o 
   0   4  12     7957.53     8546.82    156.25 o 
   1   4  12     6296.64     6392.54    143.97 o 
   2   4  12     9068.88     9164.28    183.54 o 
   3   4  12     1484.08     1607.10     99.77 o 
   4   4  12     4214.85     4351.16    198.30 o 
   5   4  12      231.33       28.33     85.63 o 
   6   4  12     1451.34     1309.48    226.04 o 
   7   4  12      349.03      409.65    166.74 o 
   8   4  12       43.81      165.66    162.39 o 
   9   4  12       38.64      214.89    180.89 o 
  10   4  12      164.18        0.00    187.69 o 
 -10   5  12      129.02      205.37    220.33 o 
  -9   5  12     1020.28     1085.88    292.69 o 
  -8   5  12     1206.78     1437.32    303.57 o 
  -7   5  12      906.72     1131.03    266.30 o 
  -6   5  12     2777.94     2735.10    351.44 o 
  -5   5  12     9138.26     9309.41    559.53 o 
  -4   5  12     5472.57     5618.03    289.26 o 
  -3   5  12     2768.03     2973.35    124.44 o 
  -2   5  12    13913.78    14053.97    332.39 o 
  -1   5  12     6290.33     6165.58    185.06 o 
   0   5  12     7147.63     7439.87    150.50 o 
   1   5  12     6481.63     6401.76    158.68 o 
   2   5  12    13427.22    13681.62    268.78 o 
   3   5  12     2652.17     2691.82    175.85 o 
   4   5  12     5371.00     5428.71    264.82 o 
   5   5  12     9246.14     9388.59    364.42 o 
   6   5  12     2631.08     2887.48    479.02 o 
  -9   6  12      643.84      866.09    270.38 o 
  -8   6  12      192.30        0.00    156.95 o 
  -7   6  12      356.03        0.00    123.77 o 
  -6   6  12     3511.54     4026.35    415.37 o 
  -5   6  12     3868.13     3122.99    366.67 o 
  -4   6  12     1500.62     1552.66    274.19 o 
  -3   6  12    30627.48    30286.60   1099.21 o 
  -2   6  12      624.38      487.73     91.38 o 
  -1   6  12     1095.68     1114.97    107.63 o 
   0   6  12     2524.94     2479.58     93.45 o 
   1   6  12     1072.08      924.66     87.13 o 
   2   6  12      682.42      596.83     97.17 o 
   3   6  12    30407.09    29798.87   1119.88 o 
   4   6  12     1368.42     1764.28    289.42 o 
   5   6  12     3810.64     3558.22    385.72 o 
   6   6  12     3265.86     3387.39    400.95 o 
  -9   7  12       99.34        0.00    165.93 o 
  -8   7  12      474.51      297.86    197.21 o 
  -7   7  12      136.07        0.00    138.73 o 
  -6   7  12       76.36      194.49    147.43 o 
  -5   7  12     2096.81     1741.98    298.94 o 
  -4   7  12     1249.44     1205.02    256.78 o 
  -3   7  12     1929.38     1973.73    291.06 o 
  -2   7  12     2601.19     2756.40    173.70 o 
  -1   7  12     2855.00     2814.87    218.57 o 
   0   7  12     8004.23     7900.38    510.57 o 
   1   7  12     2856.38     3082.93    179.58 o 
   2   7  12     2586.71     2735.11    214.55 o 
   3   7  12     1970.53     1735.99    298.94 o 
   4   7  12     1019.43     1054.05    259.23 o 
   5   7  12     2031.37     2234.60    348.18 o 
   6   7  12       82.20        0.00    113.16 o 
   7   7  12      179.13        0.00    139.00 o 
  -9   8  12      100.11      270.38    201.56 o 
  -8   8  12      115.81      279.09    201.83 o 
  -7   8  12      943.53      631.07    221.42 o 
  -6   8  12      281.44      201.02    156.68 o 
  -5   8  12      583.10      909.07    246.17 o 
  -4   8  12     8912.82     9423.93    588.37 o 
  -3   8  12      166.47       91.67    125.13 o 
  -2   8  12     3480.77     3800.08    252.66 o 
  -1   8  12     1921.28     1672.07    281.26 o 
   0   8  12      625.87      691.19    213.80 o 
   1   8  12     1869.51     2096.20    620.87 o 
   2   8  12     3509.12     3524.49    385.17 o 
   3   8  12      163.59        0.00    120.50 o 
   4   8  12     8779.93     9347.49    596.53 o 
   5   8  12      528.23      724.10    226.32 o 
   6   8  12      239.18      473.03    201.29 o 
   7   8  12      971.55      595.17    227.13 o 
   8   8  12      138.84      318.26    204.83 o 
  -9   9  12      336.05      604.96    246.99 o 
  -8   9  12     1223.66     1472.14    334.31 o 
  -7   9  12     1558.54     1739.53    332.95 o 
  -6   9  12     1586.00     1496.35    309.01 o 
  -5   9  12     2851.86     3576.71    405.57 o 
  -4   9  12     3474.58     4669.39    443.65 o 
  -3   9  12     1240.17     1020.60    228.49 o 
  -2   9  12     9534.21     9080.37    575.31 o 
  -1   9  12     5799.94     5974.79    462.97 o 
   0   9  12     2266.17     2236.77    323.15 o 
   1   9  12     6082.45     6057.21    467.59 o 
   2   9  12     9542.00    10285.67    628.35 o 
   3   9  12     1169.40      958.03    258.69 o 
   4   9  12     3307.68     3167.33    396.87 o 
   5   9  12     2966.29     2257.17    359.06 o 
   6   9  12     1619.17     1537.15    324.24 o 
   7   9  12     1516.13     1548.58    338.39 o 
   8   9  12     1259.85     1868.19    381.64 o 
   9   9  12      346.13      144.98    207.00 o 
  -8  10  12       92.38      399.04    223.32 o 
  -7  10  12       10.62        0.00    133.01 o 
  -6  10  12     2975.18     2379.85    368.85 o 
  -5  10  12     4341.38     2983.72    388.44 o 
  -4  10  12      730.49      841.88    228.49 o 
  -3  10  12     4515.40     3958.35    415.09 o 
  -2  10  12      434.29      399.04    171.64 o 
  -1  10  12     4639.22     4452.87    429.24 o 
   0  10  12      115.45      142.54    158.58 o 
   1  10  12     4719.46     3746.18    409.38 o 
   2  10  12      429.31      587.82    214.89 o 
   3  10  12     4729.14     5855.65    507.31 o 
   4  10  12      830.85     1002.92    263.58 o 
   5  10  12     4481.19     4530.94    474.39 o 
   6  10  12     2907.98     2499.81    402.04 o 
   7  10  12       17.17      345.73    227.95 o 
   8  10  12       87.93       52.23    191.23 o 
  -8  11  12      180.80      177.35    200.47 o 
  -7  11  12      311.37       42.71    155.05 o 
  -6  11  12       35.42        0.00    132.20 o 
  -5  11  12      568.77      510.84    200.20 o 
  -4  11  12     1504.91     1304.58    277.18 o 
  -3  11  12     1682.27     2206.31    332.95 o 
  -2  11  12     1943.23     1463.98    292.69 o 
  -1  11  12     4129.39     3792.69    408.84 o 
   0  11  12     1555.24     1340.49    278.54 o 
   1  11  12     4038.68     3469.54    402.85 o 
   2  11  12     1941.48     1901.65    345.73 o 
   3  11  12     1722.92     1376.66    299.49 o 
   4  11  12     1492.15     1849.70    343.28 o 
   5  11  12      648.02      524.44    225.77 o 
   6  11  12       46.42        0.00    152.87 o 
   7  11  12      318.75      536.96    248.35 o 
   8  11  12      179.73       11.42    214.62 o 
  -7  12  12      407.06      378.10    213.80 o 
  -6  12  12      872.66     1042.63    281.26 o 
  -5  12  12      280.51      133.01    155.59 o 
  -4  12  12     7922.87     7997.76    573.13 o 
  -3  12  12      928.50      937.90    255.42 o 
  -2  12  12     2887.14     2192.98    343.83 o 
  -1  12  12      431.69      378.64    175.72 o 
   0  12  12     1944.61     2194.34    339.47 o 
   1  12  12      405.95      291.60    182.79 o 
   2  12  12     2830.39     2635.27    381.09 o 
   3  12  12      907.87      758.65    239.92 o 
   4  12  12     7799.53     8826.31    647.39 o 
   5  12  12      320.15       14.14    177.63 o 
   6  12  12      892.27     1264.32    328.87 o 
   7  12  12      410.87      117.24    212.17 o 
  -7  13  12     1590.98     2033.31    384.36 o 
  -6  13  12      865.44      851.13    264.40 o 
  -5  13  12      514.90      524.72    219.79 o 
  -4  13  12     2894.40     2829.22    394.96 o 
  -3  13  12       25.53        0.00    129.48 o 
  -2  13  12     3290.78     3869.40    434.41 o 
  -1  13  12     2673.91     2879.00    381.09 o 
   0  13  12     2201.41     2587.67    367.22 o 
   1  13  12     2662.98     2337.42    365.86 o 
   2  13  12     3182.73     4116.12    459.16 o 
   3  13  12       35.92      118.60    163.21 o 
   4  13  12     2845.51     2722.86    423.80 o 
   5  13  12      540.46      642.50    250.25 o 
   6  13  12      797.59      841.34    296.22 o 
   7  13  12     1542.18     2413.31    438.21 o 
  -6  14  12      797.67     1153.34    305.74 o 
  -5  14  12     1075.16      870.99    263.58 o 
  -4  14  12      270.25      272.83    179.26 o 
  -3  14  12     1257.99     1038.01    261.13 o 
  -2  14  12      819.33      730.90    241.28 o 
  -1  14  12     3587.70     2774.82    387.35 o 
   0  14  12      368.35      283.71    172.46 o 
   1  14  12     3578.00     3737.75    432.50 o 
   2  14  12      882.13      543.48    232.30 o 
   3  14  12     1221.81      844.60    270.65 o 
   4  14  12      274.15      297.58    205.64 o 
   5  14  12     1061.44     1367.96    338.93 o 
   6  14  12      747.32      318.26    250.52 o 
  -5  15  12      429.25      341.65    193.13 o 
  -4  15  12      128.32        0.00    121.86 o 
  -3  15  12      196.65      104.45    166.20 o 
  -2  15  12      858.03      625.90    230.94 o 
  -1  15  12     1769.25     2034.67    350.35 o 
   0  15  12       60.35      471.94    222.24 o 
   1  15  12     1768.43     1882.34    341.38 o 
   2  15  12      820.70      851.68    278.54 o 
   3  15  12      211.30        0.00    183.88 o 
   4  15  12      117.08      103.37    197.48 o 
   5  15  12      438.07      128.93    214.35 o 
  -4  16  12     3152.82     2322.18    385.44 o 
  -3  16  12      794.26      776.60    255.15 o 
  -2  16  12     1951.40     1497.71    320.43 o 
  -1  16  12      434.97      379.19    207.00 o 
   0  16  12      343.16      159.67    168.92 o 
   1  16  12      445.60      642.23    253.52 o 
   2  16  12     1891.61     1803.73    362.87 o 
   3  16  12      791.86      666.16    266.03 o 
   4  16  12     3096.32     3098.51    480.65 o 
  -3  17  12        0.91       50.59    178.71 o 
  -2  17  12      355.67      237.47    192.04 o 
  -1  17  12      816.05      424.61    229.58 o 
   0  17  12     1433.64     1078.81    294.59 o 
   1  17  12      846.31     1035.75    227.13 o 
   2  17  12      354.79      600.89    183.01 o 
   3  17  12        1.47        0.00    183.61 o 
   0  18  12      183.31      439.85    264.13 o 
   1   0  13    36532.50    35880.52    455.64 o 
   2   0  13      329.18      252.96     54.79 o 
   3   0  13        2.58       32.64     62.49 o 
   4   0  13    13119.99    13022.08    444.37 o 
   5   0  13     1326.54     1267.86    172.32 o 
   6   0  13      257.29       88.13    126.76 o 
   7   0  13     8409.83     8963.41    563.89 o 
   8   0  13        2.37      131.65    164.30 o 
   9   0  13       15.13       57.12    174.36 o 
  10   0  13      140.93       42.71    188.51 o 
 -10   1  13       88.25        0.00    185.24 o 
  -9   1  13      545.55      349.54    218.97 o 
  -8   1  13       23.67      121.32    156.41 o 
  -7   1  13     1044.99     1151.44    264.67 o 
  -6   1  13       38.41        0.00    131.11 o 
  -5   1  13     6204.45     6764.17    452.09 o 
  -4   1  13     6925.74     6797.38    313.85 o 
  -3   1  13     3003.67     3074.50    127.47 o 
  -2   1  13     2116.91     1988.98    100.17 o 
  -1   1  13    28976.62    29126.04    391.93 o 
   0   1  13     1806.66     1814.67     74.27 o 
   1   1  13    29118.71    29243.15    393.85 o 
   2   1  13     2080.69     2123.46     88.81 o 
   3   1  13     2855.32     3065.62    173.19 o 
   4   1  13     6923.98     6767.81    386.40 o 
   5   1  13     6151.95     5974.26    299.56 o 
   6   1  13       34.41        0.00    123.22 o 
   7   1  13     1034.41     1036.92    236.92 o 
   8   1  13       31.57       60.39    153.69 o 
   9   1  13      525.35      325.87    212.72 o 
  10   1  13       86.32        0.00    172.18 o 
 -10   2  13       95.62        0.00    162.39 o 
  -9   2  13      107.48        0.00    165.66 o 
  -8   2  13     1471.88     1347.01    300.30 o 
  -7   2  13     1193.56     1542.32    293.50 o 
  -6   2  13     1006.35     1113.08    257.87 o 
  -5   2  13     2429.45     2189.44    304.38 o 
  -4   2  13     2999.26     3440.50    233.39 o 
  -3   2  13     9446.65     9671.45    261.53 o 
  -2   2  13      721.35      697.82     99.50 o 
  -1   2  13     2880.73     2825.49    114.93 o 
   0   2  13     3413.14     3438.73    197.29 o 
   1   2  13     2600.60     2755.73     85.39 o 
   2   2  13      775.15      795.76     66.17 o 
   3   2  13     9787.38    10099.39    264.50 o 
   4   2  13     2900.82     2949.33    217.82 o 
   5   2  13     2628.17     3146.54    236.64 o 
   6   2  13     1016.15     1424.27    247.80 o 
   7   2  13     1237.45     1313.01    260.86 o 
   8   2  13     1356.04      833.72    223.32 o 
   9   2  13      126.87        0.00    153.69 o 
  10   2  13      108.14       77.52    195.85 o 
  -9   3  13      567.75      744.50    255.69 o 
  -8   3  13     2030.21     1921.78    340.29 o 
  -7   3  13     1191.15     1330.15    277.18 o 
  -6   3  13      912.57     1139.47    251.34 o 
  -5   3  13     5681.50     6316.17    452.09 o 
  -4   3  13     6679.78     6684.28    312.49 o 
  -3   3  13     8119.28     8407.46    295.03 o 
  -2   3  13     2803.22     3022.80    168.97 o 
  -1   3  13    10869.02    10921.58    223.04 o 
   0   3  13     1399.26     1443.95     88.64 o 
   1   3  13    11072.15    10812.36    206.59 o 
   2   3  13     3038.02     3117.59    142.80 o 
   3   3  13     7900.46     7741.79    207.53 o 
   4   3  13     6858.27     6974.87    313.47 o 
   5   3  13     5488.12     5519.69    288.54 o 
   6   3  13      795.59      920.16    322.74 o 
   7   3  13     1247.64     1262.69    260.32 o 
   8   3  13     1948.96     2359.99    338.93 o 
   9   3  13      559.06      309.01    187.15 o 
  -9   4  13       62.47       29.11    175.45 o 
  -8   4  13      251.97      250.80    189.05 o 
  -7   4  13    10531.42    11703.41    682.48 o 
  -6   4  13      412.05      354.16    175.99 o 
  -5   4  13      301.68      427.33    184.70 o 
  -4   4  13     7936.09     8498.57    353.13 o 
  -3   4  13       95.94        0.00     74.05 o 
  -2   4  13     2710.59     2565.70    212.85 o 
  -1   4  13    16806.41    16616.51    291.76 o 
   0   4  13     6345.17     6520.72    176.15 o 
   1   4  13    17055.49    17254.70    294.64 o 
   2   4  13     2799.71     2575.40    183.50 o 
   3   4  13      103.20      146.36     63.61 o 
   4   4  13     7820.87     7904.85    335.25 o 
   5   4  13      378.24      449.60    118.23 o 
   6   4  13      383.21      362.39    131.65 o 
   7   4  13    10459.29    10600.93    591.90 o 
   8   4  13      208.84       97.38    157.22 o 
  -9   5  13      687.18     1125.05    307.10 o 
  -8   5  13       48.99        0.00    134.92 o 
  -7   5  13     1020.93     1161.23    271.74 o 
  -6   5  13      413.24      235.29    163.48 o 
  -5   5  13     1413.15      938.18    236.92 o 
  -4   5  13     2844.95     3077.12    281.13 o 
  -3   5  13      414.82      470.88    120.01 o 
  -2   5  13      963.47     1013.48    172.05 o 
  -1   5  13    10565.89    10469.84    273.93 o 
   0   5  13        1.45       47.88     45.03 o 
   1   5  13    10638.09    10846.69    284.06 o 
   2   5  13      913.49      964.71     99.39 o 
   3   5  13      472.77      532.54    130.13 o 
   4   5  13     2533.63     3466.82    375.65 o 
   5   5  13     1490.89     1411.21    280.17 o 
   6   5  13      387.49      472.22    198.03 o 
   7   5  13      971.07      792.92    238.01 o 
  -9   6  13       10.37        0.00    157.50 o 
  -8   6  13      954.68      542.94    241.28 o 
  -7   6  13       43.24       13.33    150.70 o 
  -6   6  13     4723.30     4264.37    442.57 o 
  -5   6  13     1511.45     1418.55    284.80 o 
  -4   6  13     3909.21     4010.30    406.93 o 
  -3   6  13     3528.13     2793.31    339.20 o 
  -2   6  13      506.42      617.74    194.49 o 
  -1   6  13     2628.36     2446.68    208.79 o 
   0   6  13    18381.27    18545.77    388.74 o 
   1   6  13     2778.25     2791.84    181.52 o 
   2   6  13      519.06      602.82    102.69 o 
   3   6  13     3562.36     4249.40    416.18 o 
   4   6  13     3965.46     3669.20    405.30 o 
   5   6  13     1328.21     1421.55    298.13 o 
   6   6  13     4679.75     4180.86    447.19 o 
   7   6  13       32.67        0.00    128.66 o 
   8   6  13      908.30      794.83    257.87 o 
  -9   7  13      405.05      184.15    220.88 o 
  -8   7  13     2217.85     2204.95    377.01 o 
  -7   7  13     1262.89     1093.77    279.63 o 
  -6   7  13     1384.14     1296.96    285.34 o 
  -5   7  13     5606.72     6158.13    489.90 o 
  -4   7  13     3736.41     3042.75    363.95 o 
  -3   7  13     4384.04     4320.67    408.29 o 
  -2   7  13     8424.05     8468.34    542.12 o 
  -1   7  13     8563.16     8669.96    375.37 o 
   0   7  13      150.86       78.07    128.39 o 
   1   7  13     8612.07     8781.64    378.66 o 
   2   7  13     8462.29     8002.93    545.39 o 
   3   7  13     4414.72     3442.34    392.24 o 
   4   7  13     3438.85     3042.21    378.92 o 
   5   7  13     5615.49     5971.53    515.19 o 
   6   7  13     1324.15     1497.44    323.42 o 
   7   7  13     1285.87      922.40    271.47 o 
   8   7  13     2237.90     1656.84    346.27 o 
   9   7  13      384.55       14.42    168.65 o 
  -8   8  13      216.68      120.50    180.89 o 
  -7   8  13     2353.53     2138.30    374.02 o 
  -6   8  13     1326.58     1123.69    270.93 o 
  -5   8  13     1390.95     1307.30    288.33 o 
  -4   8  13     2600.68     2676.89    353.89 o 
  -3   8  13      829.27      608.22    204.83 o 
  -2   8  13     3502.37     2886.61    356.88 o 
  -1   8  13     9318.03     9804.48    599.25 o 
   0   8  13     4365.81     3742.64    393.88 o 
   1   8  13     9432.25     9656.23    595.17 o 
   2   8  13     3318.85     3111.30    379.73 o 
   3   8  13      780.30      911.25    251.61 o 
   4   8  13     2545.62     2687.23    371.30 o 
   5   8  13     1504.26     1579.31    321.79 o 
   6   8  13     1340.19      879.15    270.11 o 
   7   8  13     2249.90     3708.10    459.43 o 
   8   8  13      235.91       21.49    182.79 o 
  -8   9  13      500.28      243.18    197.48 o 
  -7   9  13      448.44      741.51    248.89 o 
  -6   9  13     1325.37     1247.18    293.78 o 
  -5   9  13       40.23        0.00    114.52 o 
  -4   9  13     2664.14     2899.40    372.66 o 
  -3   9  13       94.45       77.80    137.37 o 
  -2   9  13     3036.09     3764.68    397.96 o 
  -1   9  13      701.70      424.07    186.33 o 
   0   9  13      349.87      287.25    169.19 o 
   1   9  13      617.68      320.70    175.99 o 
   2   9  13     3181.56     2593.11    363.41 o 
   3   9  13      120.61       53.86    144.71 o 
   4   9  13     2648.19     2371.15    374.84 o 
   5   9  13       18.87       10.34    164.57 o 
   6   9  13     1416.18     1398.42    328.32 o 
   7   9  13      480.76      448.28    226.86 o 
   8   9  13      499.30      323.97    240.46 o 
  -8  10  13      485.23      138.46    202.11 o 
  -7  10  13       18.43      149.88    165.66 o 
  -6  10  13     2143.24     1582.85    327.78 o 
  -5  10  13     1734.02     1730.83    327.50 o 
  -4  10  13     2498.28     3380.05    404.76 o 
  -3  10  13     2473.59     2028.41    322.34 o 
  -2  10  13       33.81      115.61    140.36 o 
  -1  10  13      693.36      383.81    185.79 o 
   0  10  13    21878.65    22496.11    980.88 o 
   1  10  13      685.94      688.74    254.06 o 
   2  10  13       31.89      326.69    181.71 o 
   3  10  13     2466.99     2286.28    364.50 o 
   4  10  13     2471.58     2748.70    402.85 o 
   5  10  13     1831.19     1724.30    344.64 o 
   6  10  13     2062.41     2040.65    389.52 o 
   7  10  13       14.55        0.00    152.33 o 
   8  10  13      505.12      219.79    216.25 o 
  -7  11  13      705.45      449.64    224.96 o 
  -6  11  13     1432.36     1758.57    343.83 o 
  -5  11  13     1388.28     1431.34    304.11 o 
  -4  11  13     1827.65     2369.51    368.85 o 
  -3  11  13     7709.60     7801.36    564.16 o 
  -2  11  13     2827.19     1974.82    331.04 o 
  -1  11  13      501.91      386.53    182.25 o 
   0  11  13      308.80      122.41    151.51 o 
   1  11  13      453.76      634.06    237.47 o 
   2  11  13     2751.84     2990.79    414.01 o 
   3  11  13     7847.68     9807.74    657.46 o 
   4  11  13     1808.55     2048.54    366.40 o 
   5  11  13     1333.75     2079.28    385.99 o 
   6  11  13     1484.46     1231.95    324.78 o 
   7  11  13      670.77      764.36    290.78 o 
  -7  12  13      754.68      788.02    281.81 o 
  -6  12  13      318.40      547.29    243.72 o 
  -5  12  13     1664.35     2192.71    369.94 o 
  -4  12  13     1286.35     1085.06    280.72 o 
  -3  12  13      585.84      679.22    230.12 o 
  -2  12  13     1779.35     1045.35    273.37 o 
  -1  12  13     1028.18      592.72    211.90 o 
   0  12  13     2206.23     2509.33    374.02 o 
   1  12  13      946.02      603.60    223.87 o 
   2  12  13     1843.61     1488.46    321.52 o 
   3  12  13      662.61      280.45    217.88 o 
   4  12  13     1211.92     1437.32    334.85 o 
   5  12  13     1728.58     1046.44    320.43 o 
   6  12  13      306.58      279.36    217.61 o 
   7  12  13      739.88      193.95    242.36 o 
  -6  13  13      333.86      503.50    245.36 o 
  -5  13  13      290.99       68.00    168.65 o 
  -4  13  13      294.66      222.78    172.46 o 
  -3  13  13      416.87      569.33    224.96 o 
  -2  13  13     3389.08     2699.47    385.44 o 
  -1  13  13      189.18      245.90    180.07 o 
   0  13  13       94.93      269.84    179.80 o 
   1  13  13      174.42      137.91    164.02 o 
   2  13  13     3429.56     3132.24    428.97 o 
   3  13  13      424.45      428.69    214.35 o 
   4  13  13      327.60      513.02    240.73 o 
   5  13  13      299.67       36.72    178.71 o 
   6  13  13      305.00      389.25    243.72 o 
  -6  14  13     1352.78     1477.58    350.08 o 
  -5  14  13      936.78      664.53    240.73 o 
  -4  14  13     1200.06      936.82    271.47 o 
  -3  14  13      571.83      553.00    227.68 o 
  -2  14  13      256.57       92.48    174.09 o 
  -1  14  13      163.34      143.35    173.27 o 
   0  14  13     8483.94     8511.59    624.00 o 
   1  14  13      165.15       56.58    162.94 o 
   2  14  13      215.98      561.98    243.18 o 
   3  14  13      606.38      508.94    230.67 o 
   4  14  13     1196.64     1330.15    347.09 o 
   5  14  13      904.92      692.55    282.35 o 
   6  14  13     1292.88     1088.06    330.77 o 
  -5  15  13      840.62      618.02    245.36 o 
  -4  15  13      947.59     1564.63    348.72 o 
  -3  15  13     2311.01     2122.80    376.47 o 
  -2  15  13     1219.89     1009.17    289.97 o 
  -1  15  13      473.31      469.50    224.41 o 
   0  15  13      860.84      522.54    242.91 o 
   1  15  13      452.87      287.25    206.46 o 
   2  15  13     1243.70     1108.46    304.11 o 
   3  15  13     2298.54     2484.03    420.53 o 
   4  15  13      871.03      465.14    260.32 o 
   5  15  13      810.69      336.48    256.24 o 
  -4  16  13      253.60      637.06    246.44 o 
  -3  16  13      614.33     1039.64    306.02 o 
  -2  16  13      431.08      786.39    258.14 o 
  -1  16  13       11.74       62.56    167.29 o 
   0  16  13      683.59      466.78    227.95 o 
   1  16  13       16.90        0.00    151.78 o 
   2  16  13      407.88      172.46    214.35 o 
   3  16  13      587.27      781.50    309.01 o 
   4  16  13      256.00      226.32    249.44 o 
  -2  17  13     1444.94     1408.22    336.48 o 
  -1  17  13      713.51      422.17    241.55 o 
   0  17  13       19.37        0.00    173.82 o 
   1  17  13      730.04     1252.35    330.50 o 
   2  17  13     1440.84     1059.49    305.47 o 
   0   0  14      145.69       40.42     69.93 o 
   1   0  14       90.58       47.94     46.67 o 
   2   0  14    11604.80    11665.42    240.73 o 
   3   0  14     7939.10     8260.37    377.83 o 
   4   0  14     3717.59     3773.56    488.95 o 
   5   0  14     3546.97     3613.29    261.66 o 
   6   0  14      223.58      200.75    152.60 o 
   7   0  14      334.08       47.33    155.05 o 
   8   0  14      284.63      120.77    175.99 o 
   9   0  14      653.60      647.39    257.87 o 
  -9   1  14      401.76      268.48    209.45 o 
  -8   1  14      292.13      436.85    214.89 o 
  -7   1  14      683.61      613.12    222.51 o 
  -6   1  14     3743.59     3748.35    398.77 o 
  -5   1  14     4486.00     5354.28    294.11 o 
  -4   1  14      675.15      596.55    133.10 o 
  -3   1  14     5728.64     5421.55    281.57 o 
  -2   1  14     7519.82     7593.02    209.73 o 
  -1   1  14     8282.28     8456.08    219.79 o 
   0   1  14        2.84       26.73     46.13 o 
   1   1  14     8153.98     7610.94    233.09 o 
   2   1  14     7536.71     7599.93    161.04 o 
   3   1  14     5563.83     5436.07    281.32 o 
   4   1  14      652.38      523.23    130.77 o 
   5   1  14     4419.05     4451.33    285.01 o 
   6   1  14     3785.79     3959.01    329.14 o 
   7   1  14      647.51      913.15    241.00 o 
   8   1  14      330.39      202.38    167.56 o 
   9   1  14      380.26      597.61    230.94 o 
  -9   2  14       88.05      117.51    208.09 o 
  -8   2  14     3161.70     3213.85    424.07 o 
  -7   2  14      697.80      904.45    252.43 o 
  -6   2  14     1885.33     1927.22    319.34 o 
  -5   2  14      533.39      398.55    123.69 o 
  -4   2  14      622.65      815.85    147.70 o 
  -3   2  14     5135.52     5234.18    229.86 o 
  -2   2  14       54.43       94.64     86.79 o 
  -1   2  14     1939.77     1918.22    130.31 o 
   0   2  14    67452.34    67915.39    749.67 o 
   1   2  14     1864.37     1727.64    132.16 o 
   2   2  14       44.31       48.06     57.70 o 
   3   2  14     4965.14     4988.43    220.24 o 
   4   2  14      594.04      353.93    170.96 o 
   5   2  14      481.86      534.47    134.96 o 
   6   2  14     1876.71     2208.11    314.58 o 
   7   2  14      607.64      600.34    205.37 o 
   8   2  14     3171.12     2920.07    383.27 o 
   9   2  14      101.27        0.00    154.50 o 
  -9   3  14      123.54       47.06    183.61 o 
  -8   3  14      476.32      672.42    242.36 o 
  -7   3  14     1592.15     1293.43    288.06 o 
  -6   3  14     3575.30     3289.74    386.80 o 
  -5   3  14     3427.59     3247.32    247.44 o 
  -4   3  14     1200.98     1001.69    156.85 o 
  -3   3  14     4718.43     4903.84    268.42 o 
  -2   3  14    10512.84    10191.27    385.76 o 
  -1   3  14     3330.19     3228.58    158.75 o 
   0   3  14      775.62      742.07     73.72 o 
   1   3  14     3172.42     3326.62    225.40 o 
   2   3  14    10588.09    10496.70    361.01 o 
   3   3  14     4737.06     5510.35    650.11 o 
   4   3  14     1203.85     1001.85    158.49 o 
   5   3  14     3352.37     3930.34    264.95 o 
   6   3  14     3424.01     3435.75    262.88 o 
   7   3  14     1593.36     1795.20    220.54 o 
   8   3  14      442.54      715.67    231.48 o 
   9   3  14      117.53      344.91    223.87 o 
  -9   4  14      255.32      318.80    208.91 o 
  -8   4  14      359.43       81.33    173.00 o 
  -7   4  14     2162.37     1412.03    293.50 o 
  -6   4  14       13.62        0.00    129.21 o 
  -5   4  14     2521.69     2694.45    230.86 o 
  -4   4  14      149.23       83.11     94.80 o 
  -3   4  14     7303.84     7012.25    319.86 o 
  -2   4  14     3741.71     3611.95    254.33 o 
  -1   4  14     2769.05     2976.84    240.05 o 
   0   4  14      225.26      229.26     54.78 o 
   1   4  14     2646.52     2723.57    165.06 o 
   2   4  14     3561.46     3931.53    193.00 o 
   3   4  14     7664.10     7867.92    330.11 o 
   4   4  14      158.46      258.21    102.23 o 
   5   4  14     2371.97     2525.49    221.85 o 
   6   4  14       11.84      153.29    100.33 o 
   7   4  14     2125.75     1642.42    323.70 o 
  -9   5  14      575.20      677.32    259.23 o 
  -8   5  14       14.96      182.79    194.22 o 
  -7   5  14      614.50      513.56    207.82 o 
  -6   5  14     4173.22     5089.38    482.83 o 
  -5   5  14     4348.31     4173.56    273.76 o 
  -4   5  14     1502.61     1625.11    185.31 o 
  -3   5  14      552.21      515.64    183.75 o 
  -2   5  14     2234.25     2563.19    325.87 o 
  -1   5  14    15594.74    16449.24    784.22 o 
   0   5  14      590.47      875.03    104.93 o 
   1   5  14    16145.32    16835.20    437.85 o 
   2   5  14     2155.60     2784.06    348.99 o 
   3   5  14      500.75      835.08    240.46 o 
   4   5  14     1517.95     1486.01    292.96 o 
   5   5  14     4737.81     4741.48    459.98 o 
   6   5  14     4181.01     3788.34    439.57 o 
   7   5  14      622.31     1007.54    265.49 o 
   8   5  14       16.27       53.59    176.27 o 
  -9   6  14      545.85      629.98    256.51 o 
  -8   6  14     2706.45     2646.43    428.69 o 
  -7   6  14      640.27      680.31    244.81 o 
  -6   6  14      302.76      667.79    225.23 o 
  -5   6  14      624.35      242.09    174.63 o 
  -4   6  14     2730.10     3033.23    376.20 o 
  -3   6  14     4077.25     3584.87    391.16 o 
  -2   6  14      364.37      104.73    138.18 o 
  -1   6  14      317.76      513.29    194.22 o 
   0   6  14    28338.96    30453.07   1147.90 o 
   1   6  14      408.47      357.05    174.36 o 
   2   6  14      286.40      164.30    150.42 o 
   3   6  14     4145.89     4354.95    433.59 o 
   4   6  14     2609.69     2227.25    341.92 o 
   5   6  14      646.73     1144.09    270.93 o 
   6   6  14      345.68      791.56    248.08 o 
   7   6  14      665.27      838.08    269.57 o 
   8   6  14     2652.13     3100.69    445.29 o 
   9   6  14      518.78      360.42    232.84 o 
  -8   7  14      228.05      335.94    202.65 o 
  -7   7  14     1047.14     1143.82    297.58 o 
  -6   7  14     2170.83     2057.24    358.51 o 
  -5   7  14     1321.14     1257.25    283.44 o 
  -4   7  14      611.65      529.88    196.12 o 
  -3   7  14     6414.89     6500.32    498.60 o 
  -2   7  14     4645.35     4533.11    439.30 o 
  -1   7  14     3162.59     2918.17    360.96 o 
   0   7  14       51.89        0.00    106.63 o 
   1   7  14     3082.99     2884.98    364.23 o 
   2   7  14     4732.68     5205.81    482.01 o 
   3   7  14     6445.33     5448.99    496.43 o 
   4   7  14      670.15      602.78    211.90 o 
   5   7  14     1426.65     1157.69    275.01 o 
   6   7  14     2239.92     1445.76    318.53 o 
   7   7  14     1061.83      802.71    266.03 o 
   8   7  14      195.47      318.53    224.96 o 
  -8   8  14       59.95        0.00    181.43 o 
  -7   8  14     2574.95     2304.23    386.80 o 
  -6   8  14      543.04      488.27    212.17 o 
  -5   8  14     2717.80     2519.12    368.58 o 
  -4   8  14     1768.89     1648.13    307.38 o 
  -3   8  14     4963.47     4588.33    446.38 o 
  -2   8  14     1539.86     1379.93    281.81 o 
  -1   8  14     5435.85     4774.94    459.16 o 
   0   8  14     2355.66     2121.71    330.77 o 
   1   8  14     5446.75     6103.18    487.72 o 
   2   8  14     1676.14     1459.90    302.48 o 
   3   8  14     4954.05     4914.21    481.19 o 
   4   8  14     1833.54     2118.99    354.16 o 
   5   8  14     2774.77     2334.43    376.20 o 
   6   8  14      551.56      545.93    238.01 o 
   7   8  14     2703.57     3460.84    472.76 o 
   8   8  14       77.83        0.00    177.63 o 
  -8   9  14      267.29      150.15    178.71 o 
  -7   9  14        7.81       60.66    178.44 o 
  -6   9  14      895.82      779.59    255.15 o 
  -5   9  14     3946.45     4071.24    451.82 o 
  -4   9  14     2105.85     2265.06    363.68 o 
  -3   9  14      693.01      601.42    211.35 o 
  -2   9  14     3584.40     3556.86    402.58 o 
  -1   9  14    10627.62    10873.76    659.36 o 
   0   9  14      415.22      717.85    232.03 o 
   1   9  14    10427.17    11471.92    681.40 o 
   2   9  14     3599.19     2758.49    382.72 o 
   3   9  14      725.51      549.47    214.89 o 
   4   9  14     2231.07     2182.91    368.58 o 
   5   9  14     3798.28     2994.88    425.97 o 
   6   9  14      908.21     1536.34    340.29 o 
   7   9  14        1.34       25.03    174.91 o 
   8   9  14      259.06      477.66    259.77 o 
  -7  10  14      499.07      190.95    203.19 o 
  -6  10  14       92.67        0.00    132.74 o 
  -5  10  14      279.99      141.45    159.13 o 
  -4  10  14     2683.19     2678.25    391.16 o 
  -3  10  14      830.00     1167.76    280.99 o 
  -2  10  14     1749.37     1870.91    332.40 o 
  -1  10  14     1189.93     1265.68    294.05 o 
   0  10  14     5979.48     5370.65    491.80 o 
   1  10  14     1124.00     1145.18    280.45 o 
   2  10  14     1734.39     1148.17    288.06 o 
   3  10  14      835.93      750.21    251.61 o 
   4  10  14     2785.44     3066.14    434.41 o 
   5  10  14      247.70      269.57    217.07 o 
   6  10  14       86.70       44.34    201.83 o 
   7  10  14      468.85      150.42    212.72 o 
  -7  11  14      307.80      434.41    244.00 o 
  -6  11  14     2218.61     2810.45    429.24 o 
  -5  11  14      592.28      387.89    212.72 o 
  -4  11  14      698.31     1240.66    303.30 o 
  -3  11  14     1415.52     1639.43    328.05 o 
  -2  11  14     4398.13     3196.71    411.56 o 
  -1  11  14     1028.89      795.91    247.26 o 
   0  11  14       42.48       96.02    145.26 o 
   1  11  14     1053.56      884.86    258.14 o 
   2  11  14     4332.52     5486.52    523.63 o 
   3  11  14     1435.50     1364.42    323.15 o 
   4  11  14      667.41      877.25    267.66 o 
   5  11  14      573.60      343.28    227.95 o 
   6  11  14     2246.75     2684.24    443.65 o 
   7  11  14      327.77      442.02    255.97 o 
  -6  12  14      299.62      120.23    197.75 o 
  -5  12  14     1555.42     1216.45    302.75 o 
  -4  12  14      818.08      756.47    260.59 o 
  -3  12  14     1253.10      938.72    257.60 o 
  -2  12  14     1063.60     1662.55    326.14 o 
  -1  12  14     3870.37     2810.18    397.68 o 
   0  12  14     2968.20     3229.08    425.16 o 
   1  12  14     4048.18     3304.16    425.97 o 
   2  12  14     1109.30      907.44    272.56 o 
   3  12  14     1304.22     1438.14    324.51 o 
   4  12  14      833.96      601.70    257.05 o 
   5  12  14     1612.12     1113.35    318.53 o 
   6  12  14      305.45      267.12    216.80 o 
  -6  13  14      397.42      261.95    196.67 o 
  -5  13  14      542.57      731.45    263.04 o 
  -4  13  14     1839.05     1862.48    363.68 o 
  -3  13  14      103.14        0.00    150.70 o 
  -2  13  14      866.45      924.30    273.92 o 
  -1  13  14     3242.93     2785.15    404.48 o 
   0  13  14      446.13      528.52    236.65 o 
   1  13  14     3273.65     3801.67    455.62 o 
   2  13  14      790.72      823.39    276.64 o 
   3  13  14      135.15      244.81    213.80 o 
   4  13  14     1861.56     1626.10    377.01 o 
   5  13  14      541.89        0.00    198.57 o 
   6  13  14      400.87      277.45    236.38 o 
  -5  14  14      124.11      154.50    198.57 o 
  -4  14  14     1948.06     2212.02    399.04 o 
  -3  14  14      469.13      289.42    215.44 o 
  -2  14  14     1247.93     1051.61    290.51 o 
  -1  14  14      244.42      666.43    239.64 o 
   0  14  14       81.96        0.00    147.16 o 
   1  14  14      264.07      280.72    199.11 o 
   2  14  14     1214.62     1334.50    321.25 o 
   3  14  14      496.12      658.27    269.02 o 
   4  14  14     1940.01     1703.35    381.09 o 
   5  14  14      142.70        9.25    189.59 o 
  -4  15  14      234.27      137.10    202.65 o 
  -3  15  14      423.84      495.34    249.98 o 
  -2  15  14     1912.26     1312.47    319.07 o 
  -1  15  14      285.21       82.15    180.35 o 
   0  15  14      127.59      138.18    192.31 o 
   1  15  14      275.89        0.00    179.80 o 
   2  15  14     1955.25     2085.53    399.32 o 
   3  15  14      417.67      571.77    248.35 o 
   4  15  14      218.61       32.64    211.35 o 
  -3  16  14      167.54      148.79    193.67 o 
  -2  16  14      826.87      942.53    297.58 o 
  -1  16  14     1902.89     1084.79    311.46 o 
   0  16  14     2058.82     2494.64    413.19 o 
   1  16  14     1859.14     2141.02    398.23 o 
   2  16  14      896.92      740.69    292.96 o 
   3  16  14      170.09      162.39    212.44 o 
   1   0  15     3404.01     3756.81    177.74 o 
   2   0  15        0.39        0.00     50.10 o 
   3   0  15     2620.15     2686.16    221.13 o 
   4   0  15    13929.31    14331.37    496.82 o 
   5   0  15     1139.82     1377.76    190.43 o 
   6   0  15      211.25      208.22    112.97 o 
   7   0  15      522.59      406.39    197.21 o 
   8   0  15      117.88      357.70    206.46 o 
   9   0  15      600.47      790.74    272.29 o 
  -9   1  15       83.36       56.85    199.66 o 
  -8   1  15      357.00      110.71    184.43 o 
  -7   1  15       82.74      137.91    173.55 o 
  -6   1  15     1195.90     1344.07    198.69 o 
  -5   1  15      104.77       99.76     99.77 o 
  -4   1  15     2222.54     1986.54    353.48 o 
  -3   1  15     4887.42     5188.57    293.68 o 
  -2   1  15    20210.13    21129.03    507.02 o 
  -1   1  15      172.07      183.32     69.73 o 
   0   1  15      215.93      209.94     99.45 o 
   1   1  15      176.11      134.63     86.10 o 
   2   1  15    20446.37    21372.69    502.83 o 
   3   1  15     4827.15     4843.05    290.12 o 
   4   1  15     2095.31     1983.82    205.78 o 
   5   1  15      108.58       86.77    176.27 o 
   6   1  15     1181.15     1429.72    392.79 o 
   7   1  15       89.34       23.78    105.48 o 
   8   1  15      364.24      784.49    257.87 o 
   9   1  15       77.43      120.50    182.79 o 
  -9   2  15     1345.99     1694.92    356.34 o 
  -8   2  15      253.36      412.65    232.57 o 
  -7   2  15     1064.88     1126.41    278.54 o 
  -6   2  15      829.16      757.86    183.34 o 
  -5   2  15     3988.26     3880.99    275.34 o 
  -4   2  15     4002.42     3921.74    304.79 o 
  -3   2  15     3209.43     3248.09    241.49 o 
  -2   2  15     2109.11     2169.10    303.85 o 
  -1   2  15     8887.89     9307.07    243.29 o 
   0   2  15     1299.04     1606.31    141.81 o 
   1   2  15     9029.71     9817.31    273.50 o 
   2   2  15     2164.02     2294.51    143.32 o 
   3   2  15     3303.49     3581.27    253.42 o 
   4   2  15     4007.10     4456.33    477.52 o 
   5   2  15     3786.17     3674.93    271.41 o 
   6   2  15      759.85      743.27    157.33 o 
   7   2  15     1095.31     1279.76    199.01 o 
   8   2  15      226.43      253.79    201.02 o 
   9   2  15     1325.34     1242.56    312.54 o 
  -9   3  15      119.39      112.34    215.44 o 
  -8   3  15      844.25     1175.10    301.39 o 
  -7   3  15      384.79      611.22    230.67 o 
  -6   3  15     2676.40     3406.42    271.96 o 
  -5   3  15      242.30      222.10    153.82 o 
  -4   3  15     2048.77     1988.99    218.43 o 
  -3   3  15     3908.27     3982.04    263.77 o 
  -2   3  15    13077.87    13018.60    535.60 o 
  -1   3  15     2224.01     2237.97    237.74 o 
   0   3  15        4.02      104.61     70.41 o 
   1   3  15     2274.35     2556.99    185.81 o 
   2   3  15    13179.92    13576.65    456.66 o 
   3   3  15     3801.00     3696.08    254.15 o 
   4   3  15     2207.16     2446.90    220.97 o 
   5   3  15      236.53      250.43    118.12 o 
   6   3  15     2736.23     2862.35    257.47 o 
   7   3  15      383.47      191.97    161.58 o 
   8   3  15      844.19      543.48    307.78 o 
  -9   4  15      928.85     1069.29    300.03 o 
  -8   4  15      344.64      387.08    221.42 o 
  -7   4  15      138.21        0.00    124.58 o 
  -6   4  15      280.75       32.10    159.13 o 
  -5   4  15      990.88     1382.78    190.47 o 
  -4   4  15     6378.05     6573.12    770.48 o 
  -3   4  15     2188.26     2336.04    304.52 o 
  -2   4  15     1208.37     1319.91    171.62 o 
  -1   4  15     3404.94     3320.49    234.60 o 
   0   4  15      323.02      415.40    247.80 o 
   1   4  15     2984.13     2715.27    186.14 o 
   2   4  15     1313.69     1253.17    275.82 o 
   3   4  15     2129.38     2460.10    348.99 o 
   4   4  15     6314.10     6006.62    483.37 o 
   5   4  15      990.00     1477.04    299.49 o 
   6   4  15      273.63      258.41    183.07 o 
   7   4  15      155.83       59.30    163.75 o 
   8   4  15      348.40      314.18    219.79 o 
   9   4  15      894.78      957.22    297.58 o 
  -8   5  15      577.69      567.69    249.16 o 
  -7   5  15      161.16      556.81    243.18 o 
  -6   5  15      573.78      747.22    240.19 o 
  -5   5  15     3318.48     3488.04    423.80 o 
  -4   5  15     5103.62     4841.04    461.88 o 
  -3   5  15     3712.21     4164.81    417.27 o 
  -2   5  15    11050.41    11643.56    656.91 o 
  -1   5  15       96.78      119.69    147.43 o 
   0   5  15        0.74        0.00    107.45 o 
   1   5  15       64.99      223.01    111.06 o 
   2   5  15    10609.62    10015.29    626.72 o 
   3   5  15     3779.26     3861.24    428.97 o 
   4   5  15     5357.11     5428.59    495.61 o 
   5   5  15     3344.15     3847.64    440.12 o 
   6   5  15      544.61      432.23    235.56 o 
   7   5  15      184.46       10.06    168.65 o 
   8   5  15      531.49      212.72    204.28 o 
  -8   6  15      326.78      521.72    233.66 o 
  -7   6  15     1364.12     1004.28    284.53 o 
  -6   6  15       95.96      234.20    185.79 o 
  -5   6  15     1029.32      651.47    239.10 o 
  -4   6  15     2562.00     3032.69    384.36 o 
  -3   6  15     3028.33     2992.97    381.91 o 
  -2   6  15     1017.79     1384.82    284.80 o 
  -1   6  15     9519.46     9406.52    592.99 o 
   0   6  15      574.17      727.64    212.99 o 
   1   6  15     9426.02     9407.61    595.17 o 
   2   6  15     1059.13     1159.87    272.56 o 
   3   6  15     3098.99     3347.13    408.84 o 
   4   6  15     2605.84     2457.10    373.20 o 
   5   6  15     1037.90     1443.31    318.80 o 
   6   6  15      107.04      149.06    166.20 o 
   7   6  15     1390.09     1623.38    354.16 o 
   8   6  15      319.60      316.62    229.58 o 
  -8   7  15      387.40      680.85    257.60 o 
  -7   7  15      590.74      316.08    215.44 o 
  -6   7  15     2855.90     2969.31    422.17 o 
  -5   7  15     3698.17     3867.50    438.21 o 
  -4   7  15      377.69      335.94    201.02 o 
  -3   7  15     2629.48     2090.16    341.92 o 
  -2   7  15     6278.95     6035.45    485.27 o 
  -1   7  15      366.92      248.62    164.84 o 
   0   7  15      245.54      184.70    170.55 o 
   1   7  15      296.86      220.88    180.35 o 
   2   7  15     6102.95     6237.55    535.60 o 
   3   7  15     2681.77     3543.26    429.78 o 
   4   7  15      351.33      239.10    196.67 o 
   5   7  15     3673.30     3721.15    455.90 o 
   6   7  15     2912.99     2866.21    420.81 o 
   7   7  15      553.89      205.64    200.20 o 
   8   7  15      369.92      510.84    247.53 o 
  -8   8  15      365.35      471.94    240.46 o 
  -7   8  15       14.50       86.50    195.31 o 
  -6   8  15       88.08        0.00    159.67 o 
  -5   8  15      601.98      448.55    196.12 o 
  -4   8  15     5410.41     5531.41    521.72 o 
  -3   8  15     5052.33     4730.05    473.03 o 
  -2   8  15     2686.20     1962.31    340.02 o 
  -1   8  15     2791.20     3374.06    403.94 o 
   0   8  15      529.11      309.01    175.72 o 
   1   8  15     2710.88     3535.91    421.08 o 
   2   8  15     2693.87     3021.53    394.69 o 
   3   8  15     5238.20     5209.34    505.13 o 
   4   8  15     5552.03     5638.85    542.40 o 
   5   8  15      613.92      283.17    202.65 o 
   6   8  15      109.02        0.00    142.26 o 
   7   8  15       15.89        0.00    179.26 o 
   8   8  15      342.59       76.71    206.46 o 
  -7   9  15      191.75      152.60    185.51 o 
  -6   9  15       26.56        0.00    109.62 o 
  -5   9  15     2989.79     3351.49    438.21 o 
  -4   9  15     1115.58      928.38    262.49 o 
  -3   9  15     2618.96     1841.81    331.86 o 
  -2   9  15     7207.78     7394.16    562.53 o 
  -1   9  15     2384.06     2193.79    348.45 o 
   0   9  15     1298.17      794.01    238.83 o 
   1   9  15     2430.77     1728.38    333.49 o 
   2   9  15     7301.93     7258.42    575.58 o 
   3   9  15     2592.68     2033.85    361.51 o 
   4   9  15     1027.95      610.40    258.96 o 
   5   9  15     3019.88     2816.43    439.85 o 
   6   9  15       20.38        0.00    137.91 o 
   7   9  15      199.29      134.65    221.15 o 
  -7  10  15     1061.85      820.12    279.63 o 
  -6  10  15       68.28       46.51    173.55 o 
  -5  10  15      296.75      339.75    184.43 o 
  -4  10  15      816.59      811.96    251.89 o 
  -3  10  15     6994.53     7112.90    558.72 o 
  -2  10  15      506.03      548.92    215.71 o 
  -1  10  15     7574.64     7653.12    580.48 o 
   0  10  15     2195.09     2470.43    376.20 o 
   1  10  15     8031.69     8187.62    600.61 o 
   2  10  15      477.72      731.99    251.61 o 
   3  10  15     6927.31     8345.94    629.44 o 
   4  10  15      792.20      465.96    219.24 o 
   5  10  15      288.20      105.54    181.71 o 
   6  10  15       85.17      239.37    203.19 o 
   7  10  15     1046.50      665.07    282.62 o 
  -6  11  15      927.60     1388.90    338.66 o 
  -5  11  15      967.96     1146.00    304.11 o 
  -4  11  15      391.58       45.15    158.04 o 
  -3  11  15     1679.73      756.47    242.09 o 
  -2  11  15     1759.12     2202.77    366.40 o 
  -1  11  15       77.17      132.74    169.19 o 
   0  11  15      107.80      101.73    171.10 o 
   1  11  15       70.65       60.93    147.43 o 
   2  11  15     1861.32     2053.98    367.76 o 
   3  11  15     1632.42     1705.53    349.81 o 
   4  11  15      382.40      399.86    220.88 o 
   5  11  15      890.95      607.95    282.62 o 
   6  11  15      882.50      604.96    275.28 o 
  -6  12  15      496.06      385.99    227.13 o 
  -5  12  15      116.14      316.90    206.73 o 
  -4  12  15      330.16      158.86    184.43 o 
  -3  12  15     2439.09     2776.18    417.54 o 
  -2  12  15     1527.55     1116.89    289.97 o 
  -1  12  15      354.24      311.46    190.68 o 
   0  12  15     1882.23     2386.38    391.70 o 
   1  12  15      304.67      261.41    194.49 o 
   2  12  15     1581.58     1611.41    339.47 o 
   3  12  15     2384.99     3219.01    477.93 o 
   4  12  15      321.91      280.17    241.00 o 
   5  12  15      117.21      245.08    227.40 o 
   6  12  15      500.38      535.87    271.47 o 
  -5  13  15     2946.55     3223.64    458.89 o 
  -4  13  15      772.73      978.43    297.31 o 
  -3  13  15      586.96      380.28    197.75 o 
  -2  13  15     1552.02     1286.90    316.62 o 
  -1  13  15     1845.25     1874.99    368.58 o 
   0  13  15      298.61      546.48    236.92 o 
   1  13  15     1854.76     1658.74    357.15 o 
   2  13  15     1507.75     1489.28    343.01 o 
   3  13  15      626.65      456.44    232.30 o 
   4  13  15      859.73      390.07    252.70 o 
   5  13  15     2996.52     2560.47    472.76 o 
  -4  14  15      193.82        0.00    156.14 o 
  -3  14  15     2306.27     1885.33    374.56 o 
  -2  14  15       18.86       18.50    156.68 o 
  -1  14  15     1102.88     1032.57    292.14 o 
   0  14  15      107.92       81.88    170.55 o 
   1  14  15     1155.97     1632.08    356.88 o 
   2  14  15       16.87      292.14    205.91 o 
   3  14  15     2402.53     3211.67    478.74 o 
   4  14  15      187.66      218.43    221.15 o 
  -3  15  15      965.03     1119.88    301.94 o 
  -2  15  15      124.33      263.04    209.45 o 
  -1  15  15      205.41       40.80    172.18 o 
   0  15  15      315.96      757.56    258.69 o 
   1  15  15      191.63      133.29    202.65 o 
   2  15  15      100.47      126.49    202.65 o 
   3  15  15     1029.74     1183.53    326.42 o 
  -1  16  15      150.45       53.86    212.17 o 
   0  16  15     1476.07     1687.58    367.76 o 
   1  16  15      140.34      400.13    244.27 o 
   0   0  16    26905.24    26355.17    992.58 o 
   1   0  16     1997.99     2677.68    317.30 o 
   2   0  16     3400.95     3407.02    270.36 o 
   3   0  16       25.46       57.94     93.59 o 
   4   0  16       14.50       27.76     91.39 o 
   5   0  16     4719.44     5510.20    335.73 o 
   6   0  16     4001.15     4691.45    325.04 o 
   7   0  16      423.12      541.16    151.83 o 
   8   0  16     1720.16     1910.18    250.53 o 
  -8   1  16      373.45      259.77    211.63 o 
  -7   1  16      989.26     1216.71    198.64 o 
  -6   1  16     1706.69     1769.53    235.97 o 
  -5   1  16     2049.87     1777.68    479.97 o 
  -4   1  16     2728.92     2881.08    242.92 o 
  -3   1  16     2926.77     3193.30    250.39 o 
  -2   1  16     6018.96     6136.78    449.60 o 
  -1   1  16     2375.48     2777.34    227.01 o 
   0   1  16     2621.59     2116.61    204.46 o 
   1   1  16     2459.63     2237.75    212.04 o 
   2   1  16     6316.08     5775.03    629.98 o 
   3   1  16     2841.67     2779.87    232.83 o 
   4   1  16     2691.51     2719.47    241.23 o 
   5   1  16     1993.75     2254.98    424.75 o 
   6   1  16     1637.29     1510.55    208.75 o 
   7   1  16      994.82      880.12    185.38 o 
   8   1  16      426.70      324.75    170.01 o 
  -8   2  16       34.76        0.00    164.57 o 
  -7   2  16      255.64      362.37    133.90 o 
  -6   2  16      276.36      316.22    133.77 o 
  -5   2  16      480.36      699.47    158.94 o 
  -4   2  16      157.22      244.55    298.40 o 
  -3   2  16     1845.77     1621.73    262.90 o 
  -2   2  16      310.56      265.00    112.18 o 
  -1   2  16     6781.11     6866.17    644.40 o 
   0   2  16      138.87       63.81     98.14 o 
   1   2  16     6736.90     7067.34    856.30 o 
   2   2  16      367.84      504.95    133.10 o 
   3   2  16     1936.18     1890.64    290.92 o 
   4   2  16      167.87      148.78    139.27 o 
   5   2  16      352.53       53.84    112.42 o 
   6   2  16      308.70      150.44    122.14 o 
   7   2  16      218.11      152.55    121.42 o 
   8   2  16       28.72       49.56    124.18 o 
  -8   3  16      297.41      530.16    252.16 o 
  -7   3  16     1129.74      835.76    173.60 o 
  -6   3  16     2931.12     3315.17    281.43 o 
  -5   3  16     2046.45     1984.31    226.79 o 
  -4   3  16     4086.90     4078.08    398.50 o 
  -3   3  16     5376.13     5381.15    392.24 o 
  -2   3  16     4731.97     5125.00    294.45 o 
  -1   3  16     2576.84     2810.78    321.79 o 
   0   3  16     2492.14     2437.39    211.23 o 
   1   3  16     2655.04     2999.72    232.37 o 
   2   3  16     5089.23     4683.89    296.36 o 
   3   3  16     5484.43     4859.57    363.14 o 
   4   3  16     4015.75     4044.51    281.29 o 
   5   3  16     1861.12     1932.67    220.81 o 
   6   3  16     2833.16     2952.98    411.01 o 
   7   3  16     1109.31     1419.91    333.22 o 
   8   3  16      261.36      367.76    223.32 o 
  -8   4  16     1011.96      582.11    258.14 o 
  -7   4  16      706.94      990.52    229.85 o 
  -6   4  16     4288.79     4859.49    492.07 o 
  -5   4  16     3944.40     3999.68    294.69 o 
  -4   4  16     2276.35     2209.10    460.38 o 
  -3   4  16      178.67      226.06    113.01 o 
  -2   4  16     7523.15     7023.13    515.19 o 
  -1   4  16     5316.00     5162.28    454.54 o 
   0   4  16    17403.46    18785.02    861.74 o 
   1   4  16     5213.45     5246.88    459.43 o 
   2   4  16     7595.92     6730.17    512.75 o 
   3   4  16      150.89      158.04    163.21 o 
   4   4  16     2214.66     2806.64    386.53 o 
   5   4  16     3861.00     4172.70    453.18 o 
   6   4  16     4207.08     4595.95    500.78 o 
   7   4  16      708.82      703.97    248.08 o 
   8   4  16     1056.81     1109.00    316.90 o 
  -8   5  16      365.18      308.46    214.35 o 
  -7   5  16      424.16      518.46    226.86 o 
  -6   5  16     1080.93     1573.06    328.05 o 
  -5   5  16      765.00      501.87    199.11 o 
  -4   5  16      695.12      900.91    248.08 o 
  -3   5  16     2139.40     2937.48    375.65 o 
  -2   5  16     9006.25     8483.85    578.57 o 
  -1   5  16       38.37      120.23    148.52 o 
   0   5  16     3391.00     3129.52    384.36 o 
   1   5  16       53.06        0.00    131.11 o 
   2   5  16     9348.64     9989.45    635.70 o 
   3   5  16     2029.50     2595.56    384.36 o 
   4   5  16      648.61      525.80    218.43 o 
   5   5  16      874.27      811.42    257.87 o 
   6   5  16     1170.08     1113.90    291.87 o 
   7   5  16      451.93      282.62    212.99 o 
   8   5  16      359.98      259.50    216.25 o 
  -8   6  16      565.39      314.72    225.50 o 
  -7   6  16      793.42      844.60    278.00 o 
  -6   6  16     1308.35     1135.93    304.66 o 
  -5   6  16     1106.32      780.41    249.16 o 
  -4   6  16      670.97      682.21    238.56 o 
  -3   6  16     1308.27     1528.99    303.02 o 
  -2   6  16      863.20      586.19    208.91 o 
  -1   6  16     7074.55     7628.91    555.45 o 
   0   6  16       52.43        0.00    110.98 o 
   1   6  16     6994.21     7756.48    562.25 o 
   2   6  16      885.29      892.21    258.41 o 
   3   6  16     1353.80     1756.94    332.67 o 
   4   6  16      650.08      697.17    239.37 o 
   5   6  16     1161.49     1638.07    345.19 o 
   6   6  16     1369.09      757.56    275.28 o 
   7   6  16      856.44     1211.01    325.60 o 
   8   6  16      545.77      108.26    232.03 o 
  -7   7  16      588.33      134.65    187.96 o 
  -6   7  16     4122.94     4366.37    498.33 o 
  -5   7  16     1759.67     1742.79    346.00 o 
  -4   7  16     4032.09     3444.79    425.97 o 
  -3   7  16     2981.01     3877.83    438.76 o 
  -2   7  16     3264.16     2992.43    396.87 o 
  -1   7  16     4880.35     5217.50    486.63 o 
   0   7  16      765.09      987.14    271.47 o 
   1   7  16     4896.91     4814.38    477.11 o 
   2   7  16     3166.67     2759.31    393.33 o 
   3   7  16     2905.67     3110.21    419.45 o 
   4   7  16     4188.51     3476.34    454.81 o 
   5   7  16     1903.00     1981.08    383.81 o 
   6   7  16     4204.29     4202.35    516.83 o 
   7   7  16      609.61      175.18    205.10 o 
  -7   8  16      506.81      695.27    269.57 o 
  -6   8  16     2045.19     2646.43    423.53 o 
  -5   8  16     1569.28     1722.94    344.91 o 
  -4   8  16     2430.45     2216.92    374.29 o 
  -3   8  16     1145.84      891.39    263.58 o 
  -2   8  16     2091.85     1917.43    339.75 o 
  -1   8  16     1147.24      658.55    245.90 o 
   0   8  16    11296.53    10458.94    659.63 o 
   1   8  16     1218.05      804.35    249.16 o 
   2   8  16     2134.94     2256.08    377.01 o 
   3   8  16     1148.40     1411.75    330.77 o 
   4   8  16     2474.74     1731.91    357.43 o 
   5   8  16     1653.80     1792.03    366.40 o 
   6   8  16     1982.82     1091.32    313.63 o 
   7   8  16      475.28      207.55    226.04 o 
  -7   9  16       72.96        0.00    173.82 o 
  -6   9  16      515.80      552.73    237.74 o 
  -5   9  16       16.56        0.00    140.63 o 
  -4   9  16       59.25        0.00    142.54 o 
  -3   9  16      926.35     1037.73    281.26 o 
  -2   9  16     6086.21     5827.36    532.88 o 
  -1   9  16      126.70        0.00    131.38 o 
   0   9  16     7583.05     7500.25    574.49 o 
   1   9  16      122.10        0.00    125.40 o 
   2   9  16     6059.14     6129.02    558.17 o 
   3   9  16      902.27      730.63    262.49 o 
   4   9  16       62.66        0.00    156.68 o 
   5   9  16       15.57       97.38    179.26 o 
   6   9  16      519.62      292.69    234.75 o 
   7   9  16       80.76      263.58    213.80 o 
  -6  10  16      620.76      696.90    265.21 o 
  -5  10  16     1168.76     1351.09    319.62 o 
  -4  10  16       72.74       92.21    156.95 o 
  -3  10  16       76.86      302.48    186.87 o 
  -2  10  16      560.06      171.64    175.45 o 
  -1  10  16     4143.62     4734.13    492.35 o 
   0  10  16       73.91        0.00    145.26 o 
   1  10  16     4079.84     3664.30    459.70 o 
   2  10  16      539.46      365.04    213.53 o 
   3  10  16       63.50      194.76    196.67 o 
   4  10  16       75.60      239.37    192.59 o 
   5  10  16     1209.14     1213.18    328.32 o 
   6  10  16      629.26      987.41    331.59 o 
  -6  11  16     1858.15     2210.66    421.08 o 
  -5  11  16     1041.28     1032.84    296.22 o 
  -4  11  16     1995.59     2203.86    398.77 o 
  -3  11  16     3994.54     2897.77    422.17 o 
  -2  11  16     1970.02     2117.09    380.55 o 
  -1  11  16     2579.17     2319.74    383.27 o 
   0  11  16     2605.24     3300.35    447.46 o 
   1  11  16     2544.51     1555.65    335.94 o 
   2  11  16     2064.67     2631.74    422.44 o 
   3  11  16     4011.81     3521.22    467.59 o 
   5  11  16     1086.61     1965.30    415.37 o 
   6  11  16     1806.80     1031.75    327.23 o 
  -5  12  16      171.11        0.00    190.41 o 
  -4  12  16     1336.86     1076.90    302.75 o 
  -3  12  16      815.97      534.78    236.65 o 
  -2  12  16      825.69      494.79    243.72 o 
  -1  12  16      771.23      486.36    229.31 o 
   0  12  16     2226.61     2408.96    403.12 o 
   1  12  16      791.47      416.18    222.24 o 
   2  12  16      838.15      773.06    276.09 o 
   3  12  16      808.79      748.58    279.36 o 
   4  12  16     1406.27     1307.57    356.61 o 
   5  12  16      152.41       17.14    202.92 o 
  -4  13  16      218.26      148.25    200.20 o 
  -3  13  16       89.26        0.00    139.82 o 
  -2  13  16     1424.83     1511.31    345.73 o 
  -1  13  16      729.85      901.73    279.63 o 
   0  13  16     1587.41     1874.18    384.36 o 
   1  13  16      688.24      592.72    243.45 o 
   2  13  16     1515.78     1598.08    362.32 o 
   3  13  16       77.63       95.48    200.20 o 
   4  13  16      234.78        0.00    168.38 o 
  -3  14  16      221.00      219.52    221.15 o 
  -2  14  16      654.39      398.77    230.67 o 
  -1  14  16     2356.62     3284.30    470.86 o 
   0  14  16        1.41        0.00    153.69 o 
   1  14  16     2434.19     3251.11    463.51 o 
   2  14  16      661.74      587.82    266.57 o 
   3  14  16      220.86      430.60    264.40 o 
  -2  15  16      314.79      111.53    206.19 o 
  -1  15  16     1174.37     1234.94    330.50 o 
   0  15  16      286.41      339.47    218.97 o 
   1  15  16     1216.39     1335.32    348.18 o 
   2  15  16      352.76      280.45    246.72 o 
   1   0  17       24.97      225.89    110.05 o 
   2   0  17     1699.19     1824.87    416.05 o 
   3   0  17     2317.76     2187.21    223.69 o 
   4   0  17      191.16        0.00     90.46 o 
   5   0  17     2475.33     2317.43    247.39 o 
   6   0  17        7.56        0.00    132.47 o 
   7   0  17      185.65      244.36    134.30 o 
   8   0  17      398.42      111.57    142.81 o 
  -8   1  17      978.05     1038.17    204.35 o 
  -7   1  17      941.10     1097.18    201.25 o 
  -6   1  17     2866.11     2912.03    275.18 o 
  -5   1  17      919.11      971.66    181.92 o 
  -4   1  17     1500.74     1608.25    402.17 o 
  -3   1  17     2472.27     2162.30    549.20 o 
  -2   1  17      140.81      137.36    100.09 o 
  -1   1  17     7480.33     8280.13    370.66 o 
   0   1  17     6289.05     6461.82    325.63 o 
   1   1  17     7320.56     7898.60    363.69 o 
   2   1  17      130.01      238.57    112.10 o 
   3   1  17     2432.30     2242.19    488.27 o 
   4   1  17     1509.49     1046.67    181.64 o 
   5   1  17      862.22      890.20    174.05 o 
   6   1  17     2868.02     2907.43    371.71 o 
   7   1  17      908.75     1069.50    206.63 o 
   8   1  17     1006.84      911.45    282.49 o 
  -8   2  17     1100.38      700.71    185.71 o 
  -7   2  17     2829.00     3520.13    446.38 o 
  -6   2  17     2214.40     2268.05    260.73 o 
  -5   2  17      131.90       76.80    106.81 o 
  -4   2  17     5857.32     5874.90    331.18 o 
  -3   2  17       68.77        0.00    106.90 o 
  -2   2  17     6709.20     6475.24    358.38 o 
  -1   2  17     1537.76     1593.54    193.64 o 
   0   2  17       15.33        0.00    102.55 o 
   1   2  17     1594.36     1263.82    179.16 o 
   2   2  17     6891.33     6841.31    508.94 o 
   3   2  17       84.57      118.98    107.59 o 
   4   2  17     5802.14     6472.93    519.00 o 
   5   2  17      121.60      332.64    163.89 o 
   6   2  17     2308.98     1794.16    312.41 o 
   7   2  17     2834.68     2620.62    487.45 o 
   8   2  17     1108.30     1174.28    312.27 o 
  -8   3  17      247.29       64.82    133.87 o 
  -7   3  17       33.37       42.66    123.86 o 
  -6   3  17     1000.93      948.23    358.92 o 
  -5   3  17      794.66      969.29    189.21 o 
  -4   3  17     4220.08     4157.75    296.09 o 
  -3   3  17     2351.90     2606.45    297.18 o 
  -2   3  17       63.89      109.73    100.41 o 
  -1   3  17     4458.99     4717.52    315.13 o 
   0   3  17     5895.32     6378.86    324.13 o 
   1   3  17     4685.17     4473.70    287.65 o 
   2   3  17      102.58       47.57     97.31 o 
   3   3  17     2368.76     2211.47    348.18 o 
   4   3  17     4091.55     3589.50    425.97 o 
   5   3  17      785.25     1117.98    295.68 o 
   6   3  17     1041.94      983.60    279.36 o 
   7   3  17       26.04        4.90    197.75 o 
   8   3  17      267.61       56.31    177.35 o 
  -8   4  17      158.25      406.66    256.51 o 
  -7   4  17       11.62        0.00    144.71 o 
  -6   4  17      575.88      951.78    290.78 o 
  -5   4  17     5122.40     4730.05    501.32 o 
  -4   4  17      661.13      324.51    184.15 o 
  -3   4  17     3257.22     2766.93    368.31 o 
  -2   4  17       68.84       72.90    137.10 o 
  -1   4  17     5169.68     5641.30    488.27 o 
   0   4  17     1666.30     1852.14    310.10 o 
   1   4  17     5276.35     4907.68    458.89 o 
   2   4  17       41.10        0.00    150.70 o 
   3   4  17     3452.98     2944.55    399.59 o 
   4   4  17      603.01      909.89    260.05 o 
   5   4  17     5094.81     4719.99    500.51 o 
   6   4  17      619.43      804.89    281.81 o 
   7   4  17       14.07        0.00    181.71 o 
   8   4  17      131.42       38.63    189.32 o 
  -7   5  17     1378.24     1535.25    353.07 o 
  -6   5  17     1563.57     1981.35    372.93 o 
  -5   5  17      778.34      802.44    260.59 o 
  -4   5  17     2582.43     2598.55    381.36 o 
  -3   5  17      183.95      144.44    165.66 o 
  -2   5  17     1095.53      875.34    240.46 o 
  -1   5  17     8092.35     8295.07    582.11 o 
   0   5  17    11354.57    12676.40    719.21 o 
   1   5  17     7800.46     8064.95    570.41 o 
   2   5  17     1138.43      894.93    251.34 o 
   3   5  17      178.46        4.62    161.30 o 
   4   5  17     2509.01     2357.55    383.81 o 
   5   5  17      850.94     1579.59    341.92 o 
   6   5  17     1466.95     1411.48    338.66 o 
   7   5  17     1355.54     1451.20    346.55 o 
  -7   6  17     1382.66     1514.03    351.71 o 
  -6   6  17      278.68       58.21    182.25 o 
  -5   6  17      359.80      344.37    211.90 o 
  -4   6  17     6933.98     6668.43    569.33 o 
  -3   6  17     1599.53     1393.26    297.86 o 
  -2   6  17     7280.99     6626.54    525.53 o 
  -1   6  17     2335.57     1946.26    334.03 o 
   0   6  17     1106.02     1078.54    263.85 o 
   1   6  17     2315.95     2243.03    353.35 o 
   2   6  17     7086.74     6899.37    551.37 o 
   3   6  17     1558.82     1290.43    297.31 o 
   4   6  17     6999.32     6134.19    564.97 o 
   5   6  17      360.40      386.80    224.14 o 
   6   6  17      258.27       65.01    176.81 o 
   7   6  17     1338.05      535.87    264.67 o 
  -7   7  17      211.03      113.43    202.11 o 
  -6   7  17      909.15     1042.90    301.66 o 
  -5   7  17      715.81      751.30    253.25 o 
  -4   7  17     3211.46     3653.97    447.46 o 
  -3   7  17     3039.34     3060.97    407.21 o 
  -2   7  17      675.57      544.30    215.44 o 
  -1   7  17      856.20      423.53    189.59 o 
   0   7  17      738.82      836.72    247.26 o 
   1   7  17      812.14      834.00    251.61 o 
   2   7  17      629.52      844.60    260.59 o 
   3   7  17     2892.62     2791.68    414.55 o 
   4   7  17     3054.08     2966.86    444.20 o 
   5   7  17      733.41      711.04    276.09 o 
   6   7  17      887.58      611.22    270.11 o 
   7   7  17      216.43      322.06    230.40 o 
  -7   8  17      168.11       24.21    211.63 o 
  -6   8  17      790.62      681.67    284.25 o 
  -5   8  17     3033.50     3622.96    475.48 o 
  -4   8  17     1142.95     1052.42    288.33 o 
  -3   8  17     2091.03     2095.05    356.61 o 
  -2   8  17      541.11      387.35    198.84 o 
  -1   8  17     3719.36     3456.76    436.04 o 
   0   8  17     2008.09     1631.81    328.05 o 
   1   8  17     3677.30     3087.36    423.80 o 
   2   8  17      540.87      588.64    249.44 o 
   3   8  17     1973.89     2501.99    407.21 o 
   4   8  17     1082.42     1363.61    329.41 o 
   5   8  17     2980.56     2155.71    407.48 o 
   6   8  17      775.83      753.48    275.55 o 
   7   8  17      165.15      102.82    206.46 o 
  -6   9  17     1403.14     1254.26    335.39 o 
  -5   9  17      649.75      283.44    211.63 o 
  -4   9  17      721.06      393.60    213.53 o 
  -3   9  17      134.24      258.41    195.58 o 
  -2   9  17     2334.27     2132.86    370.21 o 
  -1   9  17     3994.61     3550.87    443.11 o 
   0   9  17     1872.77     2016.98    367.76 o 
   1   9  17     4009.86     3903.67    462.97 o 
   2   9  17     2375.23     2668.19    410.47 o 
   3   9  17      140.38       66.64    173.82 o 
   4   9  17      729.40      986.32    308.46 o 
   5   9  17      572.65      123.49    210.81 o 
   6   9  17     1391.29     1007.27    327.50 o 
  -6  10  17      526.18       72.90    203.47 o 
  -5  10  17      195.34      155.86    179.53 o 
  -4  10  17     2013.32     2468.80    414.01 o 
  -3  10  17      848.94      703.97    261.95 o 
  -2  10  17     1986.32     1830.11    362.87 o 
  -1  10  17     1981.28     2572.98    405.03 o 
   0  10  17     1507.07      837.26    263.58 o 
   1  10  17     2018.91     2239.76    387.35 o 
   2  10  17     2038.72     2363.26    405.03 o 
   3  10  17      870.46     1526.00    338.66 o 
   4  10  17     1962.63     2429.90    435.77 o 
   5  10  17      212.62      201.56    209.72 o 
   6  10  17      507.73      374.02    247.53 o 
  -5  11  17      109.88        0.00    168.65 o 
  -4  11  17     1807.94     2204.40    412.10 o 
  -3  11  17      742.09      825.83    278.00 o 
  -2  11  17      830.49      699.08    251.07 o 
  -1  11  17      179.42      408.84    206.46 o 
   0  11  17      183.27       86.77    170.55 o 
   1  11  17      160.31       63.11    162.94 o 
   2  11  17      841.64      952.87    293.23 o 
   3  11  17      733.16      678.13    270.11 o 
   4  11  17     1854.55     1502.61    359.87 o 
   5  11  17      144.50      216.80    227.95 o 
  -4  12  17      401.89      413.19    252.97 o 
  -3  12  17     1202.60     1085.06    310.10 o 
  -2  12  17        2.82      162.66    189.32 o 
  -1  12  17     2722.78     2389.92    411.83 o 
   0  12  17     2669.01     2940.47    448.55 o 
   1  12  17     2780.82     3359.10    458.89 o 
   2  12  17        5.63       58.21    186.06 o 
   3  12  17     1168.05     1046.98    333.49 o 
   4  12  17      410.29      221.96    226.86 o 
  -3  13  17      305.78      799.72    271.20 o 
  -2  13  17     1906.95     1700.63    375.65 o 
  -1  13  17     2577.01     3171.96    464.60 o 
   0  13  17     1125.46     1585.57    368.04 o 
   1  13  17     2580.96     2838.47    452.36 o 
   2  13  17     1783.68     1886.42    401.49 o 
   3  13  17      319.03      748.04    308.46 o 
  -2  14  17      680.83     1026.04    315.54 o 
  -1  14  17      146.01      267.93    227.95 o 
   0  14  17      393.75      139.00    198.30 o 
   1  14  17      133.91        0.00    176.81 o 
   2  14  17      708.13     1008.63    320.16 o 
   0   0  18      335.31      387.08    179.53 o 
   1   0  18     2261.93     2314.56    228.24 o 
   2   0  18     6461.11     6840.19    351.69 o 
   3   0  18     4020.48     4302.16    302.46 o 
   4   0  18     4215.94     4058.38    531.92 o 
   5   0  18     2533.46     2407.52    506.35 o 
   6   0  18       12.84       88.72    124.85 o 
   7   0  18      992.89     1225.37    222.03 o 
  -7   1  18       84.39        0.00    118.73 o 
  -6   1  18      452.17      202.43    138.76 o 
  -5   1  18      325.29      257.09    129.39 o 
  -4   1  18     4288.85     4148.31    307.53 o 
  -3   1  18      535.21      484.92    150.53 o 
  -2   1  18     1276.04     1319.78    193.70 o 
  -1   1  18      831.21     1312.08    186.94 o 
   0   1  18     3962.04     4062.58    281.67 o 
   1   1  18      866.55     1231.50    181.18 o 
   2   1  18     1361.54     1205.05    181.72 o 
   3   1  18      443.92      597.00    149.99 o 
   4   1  18     4163.38     4344.26    307.53 o 
   5   1  18      352.18      175.34    215.44 o 
   6   1  18      388.18      419.03    151.45 o 
   7   1  18       93.27        0.00    124.07 o 
  -7   2  18      359.05      179.29    304.38 o 
  -6   2  18     1599.00     2187.22    259.75 o 
  -5   2  18      235.38      190.22    141.58 o 
  -4   2  18     1133.68     1308.16    204.50 o 
  -3   2  18     1633.10     1356.06    201.26 o 
  -2   2  18     8962.49     9887.42    996.12 o 
  -1   2  18     2269.92     2812.53    241.99 o 
   0   2  18       69.86       85.87    125.13 o 
   1   2  18     2207.80     2507.67    233.99 o 
   2   2  18     9165.34     9263.11    412.01 o 
   3   2  18     1767.12     1496.18    206.24 o 
   4   2  18     1080.25     1288.43    199.76 o 
   5   2  18      261.07      307.62    143.67 o 
   6   2  18     1747.97     1171.84    308.46 o 
   7   2  18      379.36      312.82    226.32 o 
  -7   3  18      464.70      391.61    320.16 o 
  -6   3  18      866.74      738.19    209.18 o 
  -5   3  18      325.53      206.36    141.99 o 
  -4   3  18     6530.30     6821.02    372.47 o 
  -3   3  18      711.19      843.24    250.80 o 
  -2   3  18      328.04      335.94    179.53 o 
  -1   3  18      590.92      601.70    219.79 o 
   0   3  18     7552.50     7110.18    516.55 o 
   1   3  18      652.47      634.88    217.34 o 
   2   3  18      369.15      444.47    198.84 o 
   3   3  18      710.31      706.42    241.28 o 
   4   3  18     6507.62     6654.55    576.40 o 
   5   3  18      343.25      599.25    232.30 o 
   6   3  18      895.26      823.11    268.75 o 
   7   3  18      506.23      666.71    280.99 o 
  -7   4  18      911.51      102.01    193.13 o 
  -6   4  18      101.43      169.19    183.34 o 
  -5   4  18     1477.18     1923.68    360.42 o 
  -4   4  18     2145.56     1637.25    323.97 o 
  -3   4  18     6491.82     5961.19    528.80 o 
  -2   4  18     1522.21     1502.06    309.01 o 
  -1   4  18     1647.01     1636.44    310.10 o 
   0   4  18      136.19      136.55    140.90 o 
   1   4  18     1480.99     1589.38    309.28 o 
   2   4  18     1547.10     1982.17    343.55 o 
   3   4  18     6600.60     7106.64    570.96 o 
   4   4  18     2152.41     1804.81    357.15 o 
   5   4  18     1472.98     1741.16    357.43 o 
   6   4  18      106.29      208.63    200.47 o 
   7   4  18      920.20      998.56    303.30 o 
  -7   5  18      295.69      218.97    223.32 o 
  -6   5  18      111.46       79.43    195.85 o 
  -5   5  18      192.44       35.36    154.50 o 
  -4   5  18     3525.87     4142.50    468.68 o 
  -3   5  18     5595.88     5066.53    498.06 o 
  -2   5  18      146.11       58.48    149.88 o 
  -1   5  18     2877.26     2366.25    361.78 o 
   0   5  18     2949.67     3312.04    407.75 o 
   1   5  18     2780.88     3205.41    410.74 o 
   2   5  18      119.42      178.44    181.16 o 
   3   5  18     5453.84     4667.49    496.70 o 
   4   5  18     3680.99     3505.99    463.51 o 
   5   5  18      205.68      261.95    197.21 o 
   6   5  18      101.55        0.00    172.18 o 
   7   5  18      275.30      280.45    220.88 o 
  -7   6  18      438.42      211.08    226.59 o 
  -6   6  18     1818.61     2916.26    453.18 o 
  -5   6  18     1246.31     1236.58    317.71 o 
  -4   6  18      524.48      300.85    208.63 o 
  -3   6  18      391.68      278.00    184.43 o 
  -2   6  18     5677.62     5365.21    512.47 o 
  -1   6  18     2234.63     2284.92    369.40 o 
   0   6  18        0.66        0.00    130.84 o 
   1   6  18     2308.83     2084.99    355.52 o 
   2   6  18     5518.40     5518.62    521.18 o 
   3   6  18      343.11      367.76    220.88 o 
   4   6  18      573.78      372.39    235.84 o 
   5   6  18     1238.15      902.81    280.72 o 
   6   6  18     1808.08     1121.24    329.41 o 
   7   6  18      428.03      126.21    228.22 o 
  -6   7  18      149.94        0.00    175.18 o 
  -5   7  18      660.34     1154.70    328.59 o 
  -4   7  18     1563.89     1297.24    324.24 o 
  -3   7  18     3006.33     2553.67    392.24 o 
  -2   7  18      723.96      502.68    221.96 o 
  -1   7  18     2777.46     2700.56    394.42 o 
   0   7  18     7241.45     7019.32    564.43 o 
   1   7  18     2743.99     2030.86    355.25 o 
   2   7  18      624.97      814.95    278.00 o 
   3   7  18     2949.35     3566.65    464.60 o 
   4   7  18     1561.31     1727.29    361.78 o 
   5   7  18      615.50      546.75    250.80 o 
   6   7  18      150.04      412.10    253.25 o 
  -6   8  18       36.71        0.00    153.42 o 
  -5   8  18     2195.77     2406.24    418.36 o 
  -4   8  18      359.66      317.98    219.79 o 
  -3   8  18     2208.72     2854.24    424.34 o 
  -2   8  18      360.20       40.80    155.86 o 
  -1   8  18      862.18     1094.58    283.44 o 
   0   8  18      352.40      127.57    164.84 o 
   1   8  18      896.62     1646.50    331.86 o 
   2   8  18      327.45      256.78    211.63 o 
   3   8  18     2162.33     2055.61    397.41 o 
   4   8  18      320.89      184.43    206.19 o 
   5   8  18     2057.81     1733.82    385.44 o 
   6   8  18       37.94      116.42    201.29 o 
  -5   9  18       32.72        0.00    160.49 o 
  -4   9  18      632.81      893.02    277.45 o 
  -3   9  18     3469.27     4248.32    497.79 o 
  -2   9  18      226.34      344.91    223.60 o 
  -1   9  18     1686.07     1647.05    338.93 o 
   0   9  18      894.82     1424.54    322.34 o 
   1   9  18     1750.63     1504.51    345.73 o 
   2   9  18      246.06      192.31    206.46 o 
   3   9  18     3620.44     3564.20    490.71 o 
   4   9  18      618.62      273.37    213.80 o 
   5   9  18       33.93       41.07    223.60 o 
  -5  10  18     1299.53     1144.36    333.49 o 
  -4  10  18      920.79      982.24    296.22 o 
  -3  10  18      291.60      100.37    169.46 o 
  -2  10  18     1542.90     1190.88    306.56 o 
  -1  10  18     2532.29     2250.92    398.23 o 
   0  10  18      234.18      141.99    177.90 o 
   1  10  18     2544.07     2612.70    424.07 o 
   2  10  18     1593.04     1566.80    369.40 o 
   3  10  18      324.01      326.14    227.95 o 
   4  10  18      900.28     1373.13    363.95 o 
   5  10  18     1362.80     1072.01    337.03 o 
  -4  11  18      394.17      203.19    221.15 o 
  -3  11  18     2624.61     2218.28    408.02 o 
  -2  11  18      711.76      697.17    268.21 o 
  -1  11  18      621.86      748.85    252.70 o 
   0  11  18     3513.22     3616.70    480.65 o 
   1  11  18      624.69      938.18    292.14 o 
   2  11  18      691.46      575.04    242.36 o 
   3  11  18     2634.70     1856.77    394.69 o 
   4  11  18      391.04        5.44    196.67 o 
  -3  12  18     1513.05      928.38    292.42 o 
  -2  12  18      357.95      736.61    283.17 o 
  -1  12  18      438.83      362.32    232.03 o 
   0  12  18     1065.88      655.55    257.05 o 
   1  12  18      430.92      665.07    248.08 o 
   2  12  18      373.57       77.52    218.43 o 
   3  12  18     1466.35     1969.65    404.76 o 
  -2  13  18       69.45      341.38    222.24 o 
  -1  13  18      842.12      419.45    227.95 o 
   0  13  18      191.04      364.23    233.12 o 
   1  13  18      816.20     1255.35    342.19 o 
   2  13  18       50.36       82.69    204.83 o 
   1   0  19      693.33      601.05    149.76 o 
   2   0  19     9401.63     9549.63    425.87 o 
   3   0  19       32.92        0.00     97.70 o 
   4   0  19     1579.60     1358.29    205.33 o 
   5   0  19     1278.88     1151.00    207.51 o 
   6   0  19     1620.82     1830.42    459.98 o 
   7   0  19       13.67        0.00    123.61 o 
  -7   1  19      109.74        0.00    126.49 o 
  -6   1  19      412.71      477.55    168.38 o 
  -5   1  19      290.15       67.69    125.12 o 
  -4   1  19     1262.67     1458.11    327.78 o 
  -3   1  19     5294.25     5150.00    336.86 o 
  -2   1  19      848.53      682.58    169.91 o 
  -1   1  19     4882.60     5134.04    321.19 o 
   0   1  19     9688.89    10865.51    449.35 o 
   1   1  19     5103.34     4973.89    320.11 o 
   2   1  19      880.84      754.72    161.95 o 
   3   1  19     5441.33     4757.89    427.61 o 
   4   1  19     1222.54     1052.77    191.19 o 
   5   1  19      303.66      162.75    205.91 o 
   6   1  19      407.47      247.70    139.39 o 
   7   1  19       98.94        9.79    162.66 o 
  -7   2  19      342.83      379.83    217.34 o 
  -6   2  19       23.92       40.13    126.07 o 
  -5   2  19     1795.58     2045.48    365.18 o 
  -4   2  19     1342.71     1328.63    210.05 o 
  -3   2  19     3982.08     4499.85    316.26 o 
  -2   2  19        2.95      193.04    138.46 o 
  -1   2  19     1510.78     1726.37    212.07 o 
   0   2  19       29.37        0.00     98.75 o 
   1   2  19     1395.85     1631.89    207.04 o 
   2   2  19        0.99        0.00    117.51 o 
   3   2  19     4118.66     4640.56    480.38 o 
   4   2  19     1347.29     2009.37    360.42 o 
   5   2  19     1780.73     1851.87    368.31 o 
   6   2  19       21.69      118.05    193.40 o 
   7   2  19      370.65      318.80    247.53 o 
  -7   3  19      602.85      463.51    241.82 o 
  -6   3  19     1306.28     1369.32    329.14 o 
  -5   3  19      110.17        0.00    173.82 o 
  -4   3  19      295.23      427.06    218.70 o 
  -3   3  19     3198.14     2666.28    378.92 o 
  -2   3  19      315.57      349.54    187.96 o 
  -1   3  19     4727.75     4581.53    461.61 o 
   0   3  19     4126.22     3863.14    432.77 o 
   1   3  19     4982.41     4749.37    471.94 o 
   2   3  19      308.95      133.83    173.82 o 
   3   3  19     3224.82     2862.68    408.57 o 
   4   3  19      266.67      186.60    171.37 o 
   5   3  19      103.24        0.00    152.60 o 
   6   3  19     1337.81     1861.12    381.09 o 
   7   3  19      599.88      755.93    281.81 o 
  -6   4  19     2067.18     2208.21    424.34 o 
  -5   4  19      650.05      683.30    252.16 o 
  -4   4  19      420.08      426.79    217.07 o 
  -3   4  19      270.28      149.06    164.02 o 
  -2   4  19     9509.61    10147.21    660.99 o 
  -1   4  19     1080.49     1015.43    271.20 o 
   0   4  19      125.32       45.70    161.58 o 
   1   4  19     1103.77      783.13    257.60 o 
   2   4  19     9477.73     8592.38    626.45 o 
   3   4  19      280.58      424.34    230.40 o 
   4   4  19      401.03      303.30    215.44 o 
   5   4  19      639.78      183.34    221.15 o 
   6   4  19     2020.21     2013.72    403.94 o 
  -6   5  19      253.45      269.02    231.76 o 
  -5   5  19      513.03      482.55    227.40 o 
  -4   5  19     2469.82     2202.23    383.00 o 
  -3   5  19     2232.12     2275.67    382.72 o 
  -2   5  19      586.18      517.64    214.62 o 
  -1   5  19     1299.54     1333.41    298.94 o 
   0   5  19     3771.47     3571.55    425.43 o 
   1   5  19     1282.50     1703.90    331.59 o 
   2   5  19      602.96      831.82    259.77 o 
   3   5  19     2234.43     1929.94    374.02 o 
   4   5  19     2391.14     2201.14    396.32 o 
   5   5  19      556.82      231.76    207.55 o 
   6   5  19      257.94      168.38    228.76 o 
  -6   6  19      107.14        0.00    185.24 o 
  -5   6  19      739.71      348.18    217.07 o 
  -4   6  19      663.69      921.86    289.70 o 
  -3   6  19     2344.62     1612.77    342.47 o 
  -2   6  19     1206.91      909.89    276.09 o 
  -1   6  19     2049.47     1804.27    342.47 o 
   0   6  19      205.40      193.95    194.22 o 
   1   6  19     2072.66     2432.08    389.52 o 
   2   6  19     1113.20     1167.48    291.33 o 
   3   6  19     2455.77     2104.30    398.77 o 
   4   6  19      603.85     1076.63    311.73 o 
   5   6  19      745.09      922.40    298.94 o 
   6   6  19      104.46       96.02    214.35 o 
  -6   7  19      711.76      629.44    267.66 o 
  -5   7  19       84.25        0.00    166.20 o 
  -4   7  19      150.12      240.46    206.73 o 
  -3   7  19      599.73      570.14    227.13 o 
  -2   7  19      398.59      141.72    192.59 o 
  -1   7  19     3255.71     3170.32    427.61 o 
   0   7  19     5270.54     6228.31    568.24 o 
   1   7  19     3283.04     3188.01    436.31 o 
   2   7  19      385.76        2.72    171.37 o 
   3   7  19      547.00      624.00    262.22 o 
   4   7  19      152.86        0.00    171.37 o 
   5   7  19       92.38      210.81    211.90 o 
   6   7  19      702.29     1174.28    353.07 o 
  -5   8  19       16.84        0.00    160.49 o 
  -4   8  19      821.30     1166.40    325.87 o 
  -3   8  19      591.76      259.77    192.59 o 
  -2   8  19     7286.09     6902.36    605.50 o 
  -1   8  19      674.07      878.88    276.64 o 
   0   8  19      107.99       37.27    174.36 o 
   1   8  19      650.12      740.97    254.33 o 
   2   8  19     7404.80     7190.69    622.37 o 
   3   8  19      556.01      522.00    245.36 o 
   4   8  19      818.91      665.07    281.53 o 
   5   8  19       16.61      236.11    230.40 o 
  -5   9  19      637.22      551.92    274.73 o 
  -4   9  19     2499.60     2873.83    461.06 o 
  -3   9  19      156.68      264.94    214.62 o 
  -2   9  19       84.81        0.00    160.76 o 
  -1   9  19      325.24      103.37    179.53 o 
   0   9  19        7.89       11.42    170.55 o 
   1   9  19      319.26      176.27    192.31 o 
   2   9  19       86.43      316.62    208.09 o 
   3   9  19      197.69        0.00    164.02 o 
   4   9  19     2415.78     1975.37    403.12 o 
   5   9  19      647.66      550.83    276.91 o 
  -4  10  19      655.05      576.40    273.10 o 
  -3  10  19      349.08      386.26    242.64 o 
  -2  10  19     1010.11      984.96    306.29 o 
  -1  10  19     2346.76     2522.39    415.64 o 
   0  10  19      294.82      244.54    212.44 o 
   1  10  19     2324.02     2059.69    392.52 o 
   2  10  19     1004.23      970.82    295.14 o 
   3  10  19      348.52       85.96    204.55 o 
   4  10  19      617.49      523.90    273.92 o 
  -3  11  19      385.93      274.19    226.32 o 
  -2  11  19      324.70      231.76    207.27 o 
  -1  11  19     1962.53     2538.71    433.86 o 
   0  11  19     1894.37     2248.20    417.00 o 
   1  11  19     1932.07     1794.48    374.29 o 
   2  11  19      327.50      638.15    264.40 o 
   3  11  19      358.97       57.12    178.17 o 
  -2  12  19     2910.96     2694.57    468.68 o 
  -1  12  19      764.32      905.54    293.78 o 
   0  12  19      155.32        0.00    191.50 o 
   1  12  19      771.43      864.73    303.84 o 
   2  12  19     2757.35     2655.40    464.87 o 
   0   0  20      266.28      106.90    152.06 o 
   1   0  20     4620.39     4841.53    322.68 o 
   2   0  20      870.57      914.30    180.98 o 
   3   0  20     1728.71     1806.11    436.72 o 
   4   0  20      634.56      599.81    173.60 o 
   5   0  20      429.63      394.48    165.60 o 
   6   0  20      823.01      622.99    467.86 o 
  -6   1  20     1366.24     1283.27    235.27 o 
  -5   1  20     1201.62     1266.68    226.47 o 
  -4   1  20        4.96      202.80    133.98 o 
  -3   1  20      581.60      799.12    178.26 o 
  -2   1  20     1779.20     1681.42    220.28 o 
  -1   1  20     3805.91     3435.38    281.57 o 
   0   1  20     1617.06     1721.37    401.63 o 
   1   1  20     3813.94     3815.05    293.16 o 
   2   1  20     1734.27     1553.60    528.25 o 
   3   1  20      587.58      390.98    142.13 o 
   4   1  20        0.55        0.00    118.40 o 
   5   1  20     1259.32     1290.43    313.09 o 
   6   1  20     1348.32      800.81    275.55 o 
  -6   2  20     1735.52     2042.83    387.89 o 
  -5   2  20     3631.92     3828.60    487.72 o 
  -4   2  20      269.10      663.71    235.56 o 
  -3   2  20     1518.13     1748.78    334.58 o 
  -2   2  20     1532.37     1827.39    338.39 o 
  -1   2  20     7630.51     7344.11    547.56 o 
   0   2  20     1011.10     1003.19    272.56 o 
   1   2  20     8035.68     7607.69    564.16 o 
   2   2  20     1426.62     1418.01    316.90 o 
   3   2  20     1460.94     1277.92    307.92 o 
   4   2  20      286.08        0.00    125.40 o 
   6   2  20     1885.95     2108.93    398.50 o 
  -6   3  20      220.84      261.95    222.24 o 
  -5   3  20      905.12      941.17    306.56 o 
  -4   3  20      124.15      103.09    162.12 o 
  -3   3  20     1607.41     1592.91    329.14 o 
  -2   3  20     1788.92     1714.78    335.39 o 
  -1   3  20     3033.55     2713.88    380.28 o 
   0   3  20      438.76      257.60    181.71 o 
   1   3  20     3060.87     3016.36    398.50 o 
   2   3  20     1821.83     2180.19    366.13 o 
   3   3  20     1577.93     1357.08    334.03 o 
   4   3  20      113.60       81.60    159.94 o 
   5   3  20      987.52     1161.23    321.52 o 
   6   3  20      236.47      269.84    239.37 o 
  -6   4  20      495.62      284.25    253.25 o 
  -5   4  20       98.94        0.00    172.73 o 
  -4   4  20      855.14      782.04    273.10 o 
  -3   4  20      197.65       62.84    150.42 o 
  -2   4  20     1052.30     1192.78    288.61 o 
  -1   4  20     3232.40     3621.32    429.78 o 
   0   4  20      573.48      837.53    256.24 o 
   1   4  20     3200.72     3374.06    426.79 o 
   2   4  20     1015.87     1052.97    284.25 o 
   3   4  20      196.87      348.18    220.88 o 
   4   4  20      894.99      942.26    299.49 o 
   5   4  20      100.26        0.00    197.21 o 
   6   4  20      488.21      640.05    279.90 o 
  -5   5  20      863.23      448.82    230.67 o 
  -4   5  20      425.85      702.88    262.77 o 
  -3   5  20      197.95      193.40    179.80 o 
  -2   5  20      295.25      355.52    199.93 o 
  -1   5  20     2561.38     2165.50    369.40 o 
   0   5  20     5304.68     3979.29    466.23 o 
   1   5  20     2472.54     2407.05    386.53 o 
   2   5  20      281.04       20.95    153.96 o 
   3   5  20      229.87      329.41    227.95 o 
   4   5  20      428.55      339.75    241.28 o 
   5   5  20      828.34     1036.37    309.28 o 
  -5   6  20     2750.51     2619.50    443.93 o 
  -4   6  20      242.47      185.79    195.03 o 
  -3   6  20     1059.14      811.15    264.13 o 
  -2   6  20     2253.20     2495.19    402.58 o 
  -1   6  20     2702.61     1863.84    356.88 o 
   0   6  20      282.88      161.03    180.07 o 
   1   6  20     2712.45     2584.95    398.23 o 
   2   6  20     2165.37     1938.92    373.20 o 
   3   6  20     1090.64      864.73    283.17 o 
   4   6  20      244.79      356.34    241.55 o 
  -5   7  20      441.60      541.04    274.19 o 
  -4   7  20      168.79       57.39    181.43 o 
  -3   7  20      619.51      989.32    302.21 o 
  -2   7  20     1503.99     2005.56    378.37 o 
  -1   7  20      703.07      937.63    293.78 o 
   0   7  20     1300.41     1404.95    329.14 o 
   1   7  20      697.65      635.70    260.86 o 
   2   7  20     1581.41     1731.37    373.48 o 
   3   7  20      628.21      630.80    275.82 o 
   4   7  20      150.43      115.88    190.95 o 
   5   7  20      474.76      332.67    252.70 o 
  -4   8  20      412.01      173.54    183.61 o 
  -3   8  20      243.11       69.09    180.62 o 
  -2   8  20     1852.92     1232.50    315.81 o 
  -1   8  20      644.82      468.68    234.75 o 
   0   8  20        2.66      112.89    160.49 o 
   1   8  20      675.69      953.95    287.25 o 
   2   8  20     1864.68     2605.62    425.97 o 
   3   8  20      252.33      514.11    235.02 o 
   4   8  20      414.88      622.91    267.93 o 
  -4   9  20      898.89      438.49    232.03 o 
  -3   9  20       46.47      134.92    183.88 o 
  -2   9  20      185.30      621.28    257.60 o 
  -1   9  20     2175.51     1957.96    394.42 o 
   0   9  20     6292.93     6872.44    630.53 o 
   1   9  20     2245.27     1632.63    358.51 o 
   2   9  20      192.31      283.17    213.80 o 
   3   9  20       69.15        0.00    156.95 o 
   4   9  20      810.93      668.34    298.40 o 
  -3  10  20     2664.96     2548.23    437.67 o 
  -2  10  20     1155.40     1151.71    317.17 o 
  -1  10  20      118.75      272.29    217.88 o 
   0  10  20        6.33        0.00    179.53 o 
   1  10  20      132.93      204.55    201.56 o 
   2  10  20     1235.39     1439.23    347.63 o 
   3  10  20     2647.23     1703.90    399.04 o 
  -1  11  20      121.70      221.15    199.93 o 
   0  11  20     1732.11     1716.95    375.38 o 
   1  11  20      130.67      208.91    206.19 o 
   1   0  21     4919.06     4808.03    332.14 o 
   2   0  21       98.04       48.13    121.66 o 
   3   0  21      836.09      844.05    188.49 o 
   4   0  21      479.35      243.36    150.29 o 
   5   0  21     3480.90     3466.31    326.47 o 
  -5   1  21      826.69      936.71    214.20 o 
  -4   1  21     1373.65     1653.05    243.04 o 
  -3   1  21     3897.46     4679.32    339.43 o 
  -2   1  21     2098.09     2214.66    294.32 o 
  -1   1  21      434.99      519.37    323.56 o 
   0   1  21     1612.11     1474.90    287.65 o 
   1   1  21      449.65      576.67    231.76 o 
   2   1  21     2092.14     1785.23    343.28 o 
   3   1  21     3845.23     3366.45    443.11 o 
   4   1  21     1327.21     1406.58    338.39 o 
   5   1  21      847.03      990.40    300.30 o 
  -5   2  21      597.43     1364.15    344.37 o 
  -4   2  21     2969.97     2871.92    421.08 o 
  -3   2  21      343.68      491.53    212.17 o 
  -2   2  21      754.76      711.86    244.27 o 
  -1   2  21      387.49      455.62    198.30 o 
   0   2  21      746.69      375.11    205.37 o 
   1   2  21      375.61      272.56    190.68 o 
   2   2  21      741.84      976.53    276.64 o 
   3   2  21      358.48      466.50    245.08 o 
   4   2  21     2868.48     2589.57    424.07 o 
   5   2  21      610.27       18.50    206.46 o 
  -5   3  21      316.96      324.51    233.39 o 
  -4   3  21     1475.50     1738.71    368.04 o 
  -3   3  21     4808.94     5057.83    511.66 o 
  -2   3  21     2060.18     2557.75    389.52 o 
  -1   3  21      212.37      149.06    169.19 o 
   0   3  21     2002.88     2190.53    369.67 o 
   1   3  21      190.54      114.25    165.11 o 
   2   3  21     1987.68     1639.16    339.20 o 
   3   3  21     4776.46     5103.80    529.61 o 
   4   3  21     1459.39     1463.44    363.14 o 
   5   3  21      315.68       74.53    238.56 o 
  -5   4  21     1300.63     1466.16    379.73 o 
  -4   4  21      258.44      468.68    254.88 o 
  -3   4  21      621.61      693.91    250.25 o 
  -2   4  21       68.82        0.00    143.08 o 
  -1   4  21     4578.25     4718.63    493.16 o 
   0   4  21      120.30       25.30    162.94 o 
   1   4  21     4573.42     4226.28    480.92 o 
   2   4  21       74.88       12.78    173.55 o 
   3   4  21      569.68      651.20    253.79 o 
   4   4  21      256.74      411.29    281.26 o 
   5   4  21     1313.35     1664.18    376.47 o 
  -4   5  21      534.28      576.94    264.94 o 
  -3   5  21     2990.34     3395.82    453.18 o 
  -2   5  21      915.82      702.34    251.89 o 
  -1   5  21      179.66      168.65    181.98 o 
   0   5  21      508.56      244.00    196.12 o 
   1   5  21      173.49      211.35    183.34 o 
   2   5  21      925.13      717.30    263.85 o 
   3   5  21     2986.75     3440.71    467.05 o 
   4   5  21      533.08      151.24    224.14 o 
  -4   6  21     1627.51     1765.37    381.36 o 
  -3   6  21      439.51      127.03    194.49 o 
  -2   6  21      538.18      646.58    257.87 o 
  -1   6  21     1014.20      912.06    283.44 o 
   0   6  21      298.33      127.03    180.89 o 
   1   6  21     1035.99      970.27    296.77 o 
   2   6  21      510.42      552.46    232.30 o 
   3   6  21      456.08      671.33    261.41 o 
   4   6  21     1645.99     1781.42    390.07 o 
  -4   7  21     2308.74     3132.24    481.74 o 
  -3   7  21     2473.05     2146.19    403.94 o 
  -2   7  21     1722.20     1852.42    377.01 o 
  -1   7  21      415.42      713.22    264.13 o 
   0   7  21       65.63        0.00    161.30 o 
   1   7  21      429.34      175.18    195.85 o 
   2   7  21     1722.91     1524.91    354.16 o 
   3   7  21     2431.40     1991.69    402.58 o 
  -3   8  21      742.51      653.11    266.57 o 
  -2   8  21      373.69      439.57    237.74 o 
  -1   8  21     3659.24     2765.02    435.77 o 
   0   8  21      128.39        0.00    133.56 o 
   1   8  21     3665.14     3700.75    481.19 o 
   2   8  21      431.18      131.38    191.50 o 
   3   8  21      730.35      684.39    289.70 o 
  -2   9  21      177.28      128.66    209.45 o 
  -1   9  21       14.07        0.00    143.08 o 
   0   9  21       32.95        0.00    141.72 o 
   1   9  21       29.03       32.91    183.61 o 
   2   9  21      166.78        1.63    203.19 o 
   0   0  22     7164.69     8719.96    613.66 o 
   1   0  22       35.38       61.65    151.10 o 
   2   0  22     1625.56     2150.99    520.09 o 
   3   0  22     1084.65     1142.19    308.74 o 
   4   0  22       66.80       82.15    215.16 o 
  -4   1  22     1732.69     2569.99    409.93 o 
  -3   1  22     1210.45      954.23    294.86 o 
  -2   1  22        1.12       53.86    187.42 o 
  -1   1  22     1835.59     2181.55    362.32 o 
   0   1  22       26.06        0.00    173.82 o 
   1   1  22     1784.71     1392.17    316.90 o 
   2   1  22        1.34      154.23    192.31 o 
   3   1  22     1154.15     1318.45    331.31 o 
   4   1  22     1709.59     2401.34    419.72 o 
  -4   2  22     1015.38     1148.17    294.32 o 
  -3   2  22     1848.69     2328.44    389.25 o 
  -2   2  22     3364.10     3061.79    422.17 o 
  -1   2  22      104.65      175.72    185.51 o 
   0   2  22      953.47      852.49    280.17 o 
   1   2  22       92.92      356.07    204.28 o 
   2   2  22     3283.37     3195.35    427.88 o 
   3   2  22     1791.69     2036.84    379.46 o 
   4   2  22     1022.74     1350.28    350.08 o 
  -4   3  22      483.66      292.69    227.13 o 
  -3   3  22      115.40       97.93    165.38 o 
  -2   3  22      336.85      171.10    203.47 o 
  -1   3  22     3346.28     2665.47    410.47 o 
   0   3  22       15.20      169.19    179.26 o 
   1   3  22     3323.77     3084.10    422.71 o 
   2   3  22      307.34      321.52    226.59 o 
   3   3  22      114.84      152.60    196.94 o 
   4   3  22      493.92      617.47    275.55 o 
  -4   4  22      318.97      225.23    207.00 o 
  -3   4  22     1536.58      921.58    300.03 o 
  -2   4  22      864.02      761.64    277.18 o 
  -1   4  22      137.77        0.00    171.37 o 
   0   4  22     5676.04     4457.50    497.51 o 
   1   4  22      154.40        2.18    172.18 o 
   2   4  22      789.31     1277.38    325.60 o 
   3   4  22     1544.00     1174.56    331.86 o 
   4   4  22      333.91      127.03    232.03 o 
  -3   5  22     2162.72     2073.56    400.13 o 
  -2   5  22      201.64       82.15    198.03 o 
  -1   5  22     1026.13     1294.24    340.02 o 
   0   5  22       22.84       22.58    181.16 o 
   1   5  22     1045.23      737.97    269.57 o 
   2   5  22      211.87      181.98    209.99 o 
   3   5  22     2299.15     2496.00    428.15 o 
  -3   6  22      456.74      581.29    264.67 o 
  -2   6  22     1285.53      939.54    320.43 o 
  -1   6  22      496.94      366.95    248.08 o 
   0   6  22     1563.67     1702.54    374.56 o 
   1   6  22      537.75      675.96    259.50 o 
   2   6  22     1275.34     1632.90    369.67 o 
   3   6  22      453.88      312.82    236.92 o 
  -2   7  22      536.89      758.92    298.13 o 
  -1   7  22     2551.59     1956.05    394.69 o 
   0   7  22        6.69        0.00    167.29 o 
   1   7  22     2653.20     2666.01    435.77 o 
   2   7  22      566.77      506.22    251.34 o 
   0   8  22     1464.02     1271.12    328.05 o 
  -3   1  23     1205.33      958.31    299.49 o 
  -2   1  23     1083.40     1397.61    318.80 o 
  -1   1  23     3067.41     3505.72    442.29 o 
   0   1  23     1891.76     2417.12    386.80 o 
   1   1  23     2987.45     2540.07    398.50 o 
   2   1  23     1032.52      915.33    301.12 o 
   3   1  23     1157.99     1048.34    307.92 o 
  -2   2  23     1381.53     1576.32    348.72 o 
  -1   2  23     3262.51     3002.49    423.25 o 
   0   2  23       47.95        0.00    180.35 o 
   1   2  23     3345.55     3386.85    446.10 o 
   2   2  23     1282.11     1050.25    317.71 o 
  -2   3  23      332.40      183.88    207.55 o 
  -1   3  23     1578.47     1565.71    344.64 o 
   0   3  23     1074.59     1116.62    314.99 o 
   1   3  23     1573.32     1924.23    373.48 o 
   2   3  23      329.61      477.38    257.33 o 
  -2   4  23      222.86      424.89    238.01 o 
  -1   4  23      163.84        0.00    143.08 o 
   0   4  23     1172.38     1111.99    310.37 o 
   1   4  23      169.58      344.91    215.16 o 
   2   4  23      202.44       99.29    182.52 o 
  -1   5  23     1298.65     1421.55    342.74 o 
   0   5  23      784.88     1258.07    344.64 o 
   1   5  23     1220.84      617.74    270.38 o 
                                                 
